# Supplementary material for: Recognition of Mycenasect.Amparoina sect. nov. (Mycenaceae, Agaricales), including four new species and revision of the limits of sect. Sacchariferae
Source: MycoKeys. 2019 May 16;52:103–24. doi: 10.3897/mycokeys.52.34647 (PMC6533235; doi:10.3897/mycokeys.52.34647)
Supplement: XML Treatment for Amparoina [file mycokeys.52.34647-treatment1.xml]

<!DOCTYPE tp:taxon-treatment
  PUBLIC "-//TaxonX//DTD Taxonomic Treatment Publishing DTD v0 20100105//EN" "tax-treatment-NSO.dtd">
<tp:taxon-treatment xmlns:tp="http://www.plazi.org/taxpub"><tp:treatment-meta><kwd-group><label>Taxon classification</label><kwd><named-content xmlns:xlink="http://www.w3.org/1999/xlink" content-type="kingdom">Fungi</named-content></kwd><kwd><named-content xmlns:xlink="http://www.w3.org/1999/xlink" content-type="order">Agaricales</named-content></kwd><kwd><named-content xmlns:xlink="http://www.w3.org/1999/xlink" content-type="family">Mycenaceae</named-content></kwd></kwd-group><mixed-citation publication-type="journal"><person-group><name><surname>Na</surname><given-names>Qin</given-names></name><name><surname>Bau</surname><given-names>Tolgor</given-names></name></person-group><article-title>Recognition of <tp:taxon-name><tp:taxon-name-part taxon-name-part-type="genus" reg="Mycena">Mycena</tp:taxon-name-part><tp:taxon-name-part taxon-name-part-type="infraspecific-rank">sect.</tp:taxon-name-part><tp:taxon-name-part taxon-name-part-type="section" reg="Amparoina">Amparoina</tp:taxon-name-part></tp:taxon-name> sect. nov. (<tp:taxon-name><tp:taxon-name-part taxon-name-part-type="family">Mycenaceae</tp:taxon-name-part></tp:taxon-name>, <tp:taxon-name><tp:taxon-name-part taxon-name-part-type="order">Agaricales</tp:taxon-name-part></tp:taxon-name>), including four new species and revision of the limits of sect. <tp:taxon-name><tp:taxon-name-part taxon-name-part-type="section" reg="Sacchariferae">Sacchariferae</tp:taxon-name-part></tp:taxon-name></article-title><source>MycoKeys</source><day>16</day><month>5</month><year>2019</year><volume>52</volume><fpage>103</fpage><lpage>124</lpage><pub-id pub-id-type="doi">10.3897/mycokeys.52.34647</pub-id></mixed-citation></tp:treatment-meta><tp:nomenclature><label>Section</label><tp:taxon-name>
              <tp:taxon-name-part taxon-name-part-type="genus" reg="Amparoina">Amparoina</tp:taxon-name-part>
              <object-id xmlns:xlink="http://www.w3.org/1999/xlink" content-type="mycobank" xlink:type="simple">829096</object-id>
            </tp:taxon-name><tp:taxon-authority>T.Bau &amp; Q.Na</tp:taxon-authority><tp:taxon-status xmlns:xlink="http://www.w3.org/1999/xlink" xlink:type="simple">sect. nov.</tp:taxon-status></tp:nomenclature><tp:treatment-sec sec-type="diagnosis" id="SECID0EX3BG"><title>Diagnosis.</title><p>Pileus densely pubescent to furfuraceous. Stipe arising from a well-developed basal disc or base swollen without a basal disc. Cheilocystidia with spines. Cherocystes present or absent. Acanthocysts present and overlying universal veil. Caulocystidia densely spinulose overall, never smooth.</p></tp:treatment-sec><tp:treatment-sec sec-type="type species" id="SECID0E33BG"><title>Type species.</title><p><italic><tp:taxon-name><tp:taxon-name-part taxon-name-part-type="genus" reg="Mycena">Mycena</tp:taxon-name-part><tp:taxon-name-part taxon-name-part-type="species" reg="spinosissima">spinosissima</tp:taxon-name-part></tp:taxon-name></italic> (Singer) Desjardin</p></tp:treatment-sec><tp:treatment-sec sec-type="etymology" id="SECID0EN4BG"><title>Etymology.</title><p>Name refers to the name of stirps <italic><tp:taxon-name><tp:taxon-name-part taxon-name-part-type="genus" reg="Amparoina">Amparoina</tp:taxon-name-part></tp:taxon-name></italic>.</p></tp:treatment-sec></tp:taxon-treatment>
