# Supplementary material for: Recognition of Mycenasect.Amparoina sect. nov. (Mycenaceae, Agaricales), including four new species and revision of the limits of sect. Sacchariferae
Source: MycoKeys. 2019 May 16;52:103–24. doi: 10.3897/mycokeys.52.34647 (PMC6533235; doi:10.3897/mycokeys.52.34647)
Supplement: XML Treatment for Mycena bicystidiata [file mycokeys.52.34647-treatment2.xml]

<!DOCTYPE tp:taxon-treatment
  PUBLIC "-//TaxonX//DTD Taxonomic Treatment Publishing DTD v0 20100105//EN" "tax-treatment-NSO.dtd">
<tp:taxon-treatment xmlns:tp="http://www.plazi.org/taxpub"><tp:treatment-meta><kwd-group><label>Taxon classification</label><kwd><named-content xmlns:xlink="http://www.w3.org/1999/xlink" content-type="kingdom">Fungi</named-content></kwd><kwd><named-content xmlns:xlink="http://www.w3.org/1999/xlink" content-type="order">Agaricales</named-content></kwd><kwd><named-content xmlns:xlink="http://www.w3.org/1999/xlink" content-type="family">Mycenaceae</named-content></kwd></kwd-group><mixed-citation publication-type="journal"><person-group><name><surname>Na</surname><given-names>Qin</given-names></name><name><surname>Bau</surname><given-names>Tolgor</given-names></name></person-group><article-title>Recognition of <tp:taxon-name><tp:taxon-name-part taxon-name-part-type="genus" reg="Mycena">Mycena</tp:taxon-name-part><tp:taxon-name-part taxon-name-part-type="infraspecific-rank">sect.</tp:taxon-name-part><tp:taxon-name-part taxon-name-part-type="section" reg="Amparoina">Amparoina</tp:taxon-name-part></tp:taxon-name> sect. nov. (<tp:taxon-name><tp:taxon-name-part taxon-name-part-type="family">Mycenaceae</tp:taxon-name-part></tp:taxon-name>, <tp:taxon-name><tp:taxon-name-part taxon-name-part-type="order">Agaricales</tp:taxon-name-part></tp:taxon-name>), including four new species and revision of the limits of sect. <tp:taxon-name><tp:taxon-name-part taxon-name-part-type="section" reg="Sacchariferae">Sacchariferae</tp:taxon-name-part></tp:taxon-name></article-title><source>MycoKeys</source><day>16</day><month>5</month><year>2019</year><volume>52</volume><fpage>103</fpage><lpage>124</lpage><pub-id pub-id-type="doi">10.3897/mycokeys.52.34647</pub-id></mixed-citation></tp:treatment-meta><tp:nomenclature><tp:taxon-name>
              <tp:taxon-name-part taxon-name-part-type="genus" reg="Mycena">Mycena</tp:taxon-name-part>
              <tp:taxon-name-part taxon-name-part-type="species" reg="bicystidiata">bicystidiata</tp:taxon-name-part>
              <object-id xmlns:xlink="http://www.w3.org/1999/xlink" content-type="mycobank" xlink:type="simple">829097</object-id>
            </tp:taxon-name><tp:taxon-authority>T.Bau &amp; Q.Na</tp:taxon-authority><tp:taxon-status xmlns:xlink="http://www.w3.org/1999/xlink" xlink:type="simple">sp. nov.</tp:taxon-status><xref ref-type="fig" rid="F2">Figs 2c–d</xref><xref ref-type="fig" rid="F3">, 3</xref></tp:nomenclature><tp:treatment-sec sec-type="diagnosis" id="SECID0EK6BG"><title>Diagnosis.</title><p>Pileus furfuraceous to pruinose. Stipe without basal disc. Basidiospores small, 6.1–7.9 × 3.7–4.6 μm. Cheilocystidia clustered, sphaero-pedunculate to utriform with numerous sharp excrescences. Cherocytes absent. Acanthocysts pyriform to vesicular. Caulocystidia of two types, sphaero-pedunculate or clavate covered with conic spines. Clamps present.</p></tp:treatment-sec><tp:treatment-sec sec-type="Holotype" id="SECID0EP6BG"><title>Holotype.</title><p>CHINA. Chongqing City, Dafengbao Scenic Regions, 15 Aug 2017, Qin Na, <abbrev xmlns:xlink="http://www.w3.org/1999/xlink" content-type="institution" xlink:title="Herbarium Mycology of Jilin Agricultural University" id="ABBRID0EV6BG" xlink:type="simple">HMJAU</abbrev> 43648.</p></tp:treatment-sec><tp:treatment-sec sec-type="etymology" id="SECID0E16BG"><title>Etymology.</title><p>Name refers to its two types of caulocystidia.</p></tp:treatment-sec><tp:treatment-sec sec-type="description" id="SECID0EAAAI"><title>Description.</title><p>Pileus 2.8–5.2 mm in diam., conical when young, becoming nearly hemispherical with age, pure white all over, sulcate, translucent-striate, pruinose, furfur-like scattered, margin entire first, then nearly plane and finally fissile. Context very thin and fragile, pure white. Lamellae 0.5 mm thick, narrowly adnate, off-white, concolorous with the sides. Stipe slender, 15–28 × 0.5–1.0 mm, cylindrical, hollow, fragile, pure white, densely pruinose on the whole surface, base swollen and not forming a basal disc, hirsute. Odour and taste inconspicuous.</p><p>Basidiospores (5.6-)6.1–7.9(-8.3) × (3.5)3.7–4.6(4.9) μm, Q=1.6–2.0, ellipsoid to oblong-ellipsoid, hyaline, with drops, thin walled, amyloid. Basidia 20–26 × 6–9 μm, clavate, hyaline, 4- or 2-spored. Cheilocystidia 19–32 × 12–18 μm, clustered, sphaero-pedunculate to utriform with numerous sharp spines, thin-walled and hyaline, inamyloid. Pleurocystidia absent. Pileipellis hyphae 4–7 μm wide, weakly dextrinoid; cherocytes absent; a cutis overlaid by elements of universal veil, not in chains; acanthocysts of one type, numerous, pyriform to vesicular, 29–62 × 24–51 μm, inamyloid. Hyphae of the stipitipellis 3–14 μm wide, smooth, dextrinoid; caulocystidia abundant, of two types, utriform, sphaero-pedunculate, 21–85 × 14–66 μm or clavate, long-elliptic, 21–85 × 11–26 μm, densely and evenly spinulose overall, hyaline, thin-walled, inamyloid. Clamps present in all tissues.</p></tp:treatment-sec><tp:treatment-sec sec-type="Habit and habitat" id="SECID0EGAAI"><title>Habit and habitat.</title><p>Solitary to scattered on rotten wood in mixed forests, Bamboos, <italic><tp:taxon-name><tp:taxon-name-part taxon-name-part-type="genus" reg="Cunninghamia">Cunninghamia</tp:taxon-name-part></tp:taxon-name></italic>, <italic><tp:taxon-name><tp:taxon-name-part taxon-name-part-type="genus" reg="Ginkgo">Ginkgo</tp:taxon-name-part></tp:taxon-name></italic> and <italic><tp:taxon-name><tp:taxon-name-part taxon-name-part-type="genus" reg="Platycladus">Platycladus</tp:taxon-name-part></tp:taxon-name></italic> forests.</p></tp:treatment-sec><tp:treatment-sec sec-type="material" id="SECID0EBBAI"><title>Other specimens examined.</title><p>CHINA. Hubei Province, Enshi Tujia and Miao Autonomous Prefecture, Lichuan County, Yandongwan, 19 Jul 2017, Qin Na, <abbrev xmlns:xlink="http://www.w3.org/1999/xlink" content-type="institution" xlink:title="Herbarium Mycology of Jilin Agricultural University" id="ABBRID0EHBAI" xlink:type="simple">HMJAU</abbrev> 43589; Xingdou Mountain National Nature Reserves, 20 Jul 2017, Qin Na, <abbrev xmlns:xlink="http://www.w3.org/1999/xlink" content-type="institution" xlink:title="Herbarium Mycology of Jilin Agricultural University" id="ABBRID0EMBAI" xlink:type="simple">HMJAU</abbrev> 43593; Zhejiang Province, Hangzhou City, Tianmu Mountain National Nature Reserves, 4 Jul 2018, Qin Na and Tolgor Bau, <abbrev xmlns:xlink="http://www.w3.org/1999/xlink" content-type="institution" xlink:title="Herbarium Mycology of Jilin Agricultural University" id="ABBRID0ERBAI" xlink:type="simple">HMJAU</abbrev> 43774.</p></tp:treatment-sec><tp:treatment-sec sec-type="remarks" id="SECID0EWBAI"><title>Remarks.</title><p><italic><tp:taxon-name><tp:taxon-name-part taxon-name-part-type="genus" reg="Mycena">Mycena</tp:taxon-name-part><tp:taxon-name-part taxon-name-part-type="species" reg="bicystidiata">bicystidiata</tp:taxon-name-part></tp:taxon-name></italic> is unique in sect. <tp:taxon-name><tp:taxon-name-part taxon-name-part-type="section" reg="Amparoina">Amparoina</tp:taxon-name-part></tp:taxon-name> stirps <italic><tp:taxon-name><tp:taxon-name-part taxon-name-part-type="genus" reg="Alphitophora">Alphitophora</tp:taxon-name-part></tp:taxon-name></italic> because of the two types of caulocystidia covered with conic spines. <italic><tp:taxon-name><tp:taxon-name-part taxon-name-part-type="genus" reg="Mycena">Mycena</tp:taxon-name-part><tp:taxon-name-part taxon-name-part-type="species" reg="alphitophora">alphitophora</tp:taxon-name-part></tp:taxon-name></italic>, which is the most widely distributed species of sect. <tp:taxon-name><tp:taxon-name-part taxon-name-part-type="section" reg="Amparoina">Amparoina</tp:taxon-name-part></tp:taxon-name>, shows the most morphological similarities to <italic><tp:taxon-name><tp:taxon-name-part taxon-name-part-type="genus" reg="Mycena">M.</tp:taxon-name-part><tp:taxon-name-part taxon-name-part-type="species" reg="bicystidiatum">bicystidiatum</tp:taxon-name-part></tp:taxon-name></italic>; however, the former differs in forming cylindric spores (7.5–10 × 4.5–5.5 μm), sphaero-pedunculate cheilocystidia and caulocystidia that are only clavate in shape (<xref ref-type="bibr" rid="B6">Desjardin 1995</xref>). <italic><tp:taxon-name><tp:taxon-name-part taxon-name-part-type="genus" reg="Mycena">Mycena</tp:taxon-name-part><tp:taxon-name-part taxon-name-part-type="species" reg="depilata">depilata</tp:taxon-name-part></tp:taxon-name></italic> Singer is easily mistaken for <italic><tp:taxon-name><tp:taxon-name-part taxon-name-part-type="genus" reg="Mycena">M.</tp:taxon-name-part><tp:taxon-name-part taxon-name-part-type="species" reg="bicystidiata">bicystidiata</tp:taxon-name-part></tp:taxon-name></italic> by the stipe without a basal disc and the similar shape and size of spores and cheilocystidia, but <italic><tp:taxon-name><tp:taxon-name-part taxon-name-part-type="genus" reg="Mycena">M.</tp:taxon-name-part><tp:taxon-name-part taxon-name-part-type="species" reg="depilata">depilata</tp:taxon-name-part></tp:taxon-name></italic> is distinguished from <italic><tp:taxon-name><tp:taxon-name-part taxon-name-part-type="genus" reg="Mycena">M.</tp:taxon-name-part><tp:taxon-name-part taxon-name-part-type="species" reg="bicystidiata">bicystidiata</tp:taxon-name-part></tp:taxon-name></italic> by its small basidiomata (pileus &lt; 0.3 mm), larger spores (8.5–10 × 4.5–5.2 μm), and long-cylindrical and larger caulocystidia (30–120 × 5–20 μm) (<xref ref-type="bibr" rid="B6">Desjardin 1995</xref>). In contrast to <italic><tp:taxon-name><tp:taxon-name-part taxon-name-part-type="genus" reg="Mycena">M.</tp:taxon-name-part><tp:taxon-name-part taxon-name-part-type="species" reg="bicystidiata">bicystidiata</tp:taxon-name-part></tp:taxon-name></italic>, basidiospores of <italic><tp:taxon-name><tp:taxon-name-part taxon-name-part-type="genus" reg="Mycena">M.</tp:taxon-name-part><tp:taxon-name-part taxon-name-part-type="species" reg="corynephora">corynephora</tp:taxon-name-part></tp:taxon-name></italic>, <italic><tp:taxon-name><tp:taxon-name-part taxon-name-part-type="genus" reg="Mycena">M.</tp:taxon-name-part><tp:taxon-name-part taxon-name-part-type="species" reg="distincta">distincta</tp:taxon-name-part></tp:taxon-name></italic> (Manim. &amp; Leelav.) Aravind. &amp; Manim., <italic><tp:taxon-name><tp:taxon-name-part taxon-name-part-type="genus" reg="Mycena">M.</tp:taxon-name-part><tp:taxon-name-part taxon-name-part-type="species" reg="globispora">globispora</tp:taxon-name-part></tp:taxon-name></italic> (Manim. &amp; Leelav.) Aravind. &amp; Manim. and <italic><tp:taxon-name><tp:taxon-name-part taxon-name-part-type="genus" reg="Mycena">M.</tp:taxon-name-part><tp:taxon-name-part taxon-name-part-type="species" reg="yalensis">yalensis</tp:taxon-name-part></tp:taxon-name></italic> Singer are globose or broadly ellipsoid (<xref ref-type="bibr" rid="B6">Desjardin 1995</xref>; <xref ref-type="bibr" rid="B1">Aravindakshan and Manimohan 2015</xref>). The bright or dark colour on the pileus distinguishes <italic><tp:taxon-name><tp:taxon-name-part taxon-name-part-type="genus" reg="Mycena">M.</tp:taxon-name-part><tp:taxon-name-part taxon-name-part-type="species" reg="brunneospinosa">brunneospinosa</tp:taxon-name-part></tp:taxon-name></italic> Desjardin, <italic><tp:taxon-name><tp:taxon-name-part taxon-name-part-type="genus" reg="Mycena">M.</tp:taxon-name-part><tp:taxon-name-part taxon-name-part-type="species" reg="incarnativelum">incarnativelum</tp:taxon-name-part></tp:taxon-name></italic> Desjardin and <italic><tp:taxon-name><tp:taxon-name-part taxon-name-part-type="genus" reg="Mycena">M.</tp:taxon-name-part><tp:taxon-name-part taxon-name-part-type="species" reg="roseotincta">roseotincta</tp:taxon-name-part></tp:taxon-name></italic> Aravind. &amp; Manim. from <italic><tp:taxon-name><tp:taxon-name-part taxon-name-part-type="genus" reg="Mycena">M.</tp:taxon-name-part><tp:taxon-name-part taxon-name-part-type="species" reg="bicystidiata">bicystidiata</tp:taxon-name-part></tp:taxon-name></italic> (<xref ref-type="bibr" rid="B6">Desjardin 1995</xref>; <xref ref-type="bibr" rid="B1">Aravindakshan and Manimohan 2015</xref>). In addition, <italic><tp:taxon-name><tp:taxon-name-part taxon-name-part-type="genus" reg="Mycena">M.</tp:taxon-name-part><tp:taxon-name-part taxon-name-part-type="species" reg="hemitrichialis">hemitrichialis</tp:taxon-name-part></tp:taxon-name></italic> Singer produces caulocystidia that are only partially spinulose (<xref ref-type="bibr" rid="B38">Singer 1989</xref>).</p><fig id="F2" position="float" orientation="portrait"><label>Figure 2.</label><caption><p>Basidiomata of sect. <tp:taxon-name><tp:taxon-name-part taxon-name-part-type="section" reg="Amparoina">Amparoina</tp:taxon-name-part></tp:taxon-name> species. stirps <italic><tp:taxon-name><tp:taxon-name-part taxon-name-part-type="genus" reg="Alphitophora">Alphitophora</tp:taxon-name-part></tp:taxon-name></italic>: <bold>a–b</bold><italic><tp:taxon-name><tp:taxon-name-part taxon-name-part-type="genus" reg="Mycena">Mycena</tp:taxon-name-part><tp:taxon-name-part taxon-name-part-type="species" reg="alphitophora">alphitophora</tp:taxon-name-part></tp:taxon-name></italic> (Berk.) Sacc. <bold>c–d</bold><italic><tp:taxon-name><tp:taxon-name-part taxon-name-part-type="genus" reg="Mycena">Mycena</tp:taxon-name-part><tp:taxon-name-part taxon-name-part-type="species" reg="bicystidiata">bicystidiata</tp:taxon-name-part></tp:taxon-name></italic> T.Bau &amp; Q.Na <bold>e</bold><italic><tp:taxon-name><tp:taxon-name-part taxon-name-part-type="genus" reg="Mycena">Mycena</tp:taxon-name-part><tp:taxon-name-part taxon-name-part-type="species" reg="corynephora">corynephora</tp:taxon-name-part></tp:taxon-name></italic> Maas Geest. <bold>f–g</bold><italic><tp:taxon-name><tp:taxon-name-part taxon-name-part-type="genus" reg="Mycena">Mycena</tp:taxon-name-part><tp:taxon-name-part taxon-name-part-type="species" reg="griseotincta">griseotincta</tp:taxon-name-part></tp:taxon-name></italic> T.Bau &amp; Q.Na <bold>h</bold><italic><tp:taxon-name><tp:taxon-name-part taxon-name-part-type="genus" reg="Mycena">Mycena</tp:taxon-name-part><tp:taxon-name-part taxon-name-part-type="species" reg="hygroporoides">hygroporoides</tp:taxon-name-part></tp:taxon-name></italic> T.Bau &amp; Q.Na <bold>i</bold><italic><tp:taxon-name><tp:taxon-name-part taxon-name-part-type="genus" reg="Mycena">Mycena</tp:taxon-name-part><tp:taxon-name-part taxon-name-part-type="species" reg="miscanthi">miscanthi</tp:taxon-name-part></tp:taxon-name></italic> T.Bau &amp; Q.Na; stirps <italic><tp:taxon-name><tp:taxon-name-part taxon-name-part-type="genus" reg="Amparoina">Amparoina</tp:taxon-name-part></tp:taxon-name></italic>: <bold>j</bold><italic><tp:taxon-name><tp:taxon-name-part taxon-name-part-type="genus" reg="Mycena">Mycena</tp:taxon-name-part><tp:taxon-name-part taxon-name-part-type="species" reg="castaneicola">castaneicola</tp:taxon-name-part></tp:taxon-name></italic> T.Bau &amp; Q.Na <bold>k–m</bold><italic><tp:taxon-name><tp:taxon-name-part taxon-name-part-type="genus" reg="Mycena">Mycena</tp:taxon-name-part><tp:taxon-name-part taxon-name-part-type="species" reg="heteracantha">heteracantha</tp:taxon-name-part></tp:taxon-name></italic> (Singer) Desjardin. Basidiomata of sect. <tp:taxon-name><tp:taxon-name-part taxon-name-part-type="section" reg="Saccariferae">Saccariferae</tp:taxon-name-part></tp:taxon-name> species <bold>n–o</bold><italic><tp:taxon-name><tp:taxon-name-part taxon-name-part-type="genus" reg="Mycena">Mycena</tp:taxon-name-part><tp:taxon-name-part taxon-name-part-type="species" reg="hyalinostipitata">hyalinostipitata</tp:taxon-name-part></tp:taxon-name></italic> T.Bau &amp; Q.Na <bold>p–q</bold><italic><tp:taxon-name><tp:taxon-name-part taxon-name-part-type="genus" reg="Mycena">Mycena</tp:taxon-name-part><tp:taxon-name-part taxon-name-part-type="species" reg="substylobates">substylobates</tp:taxon-name-part></tp:taxon-name></italic> T.Bau &amp; Q.Na <bold>r</bold><italic><tp:taxon-name><tp:taxon-name-part taxon-name-part-type="genus" reg="Mycena">Mycena</tp:taxon-name-part><tp:taxon-name-part taxon-name-part-type="species" reg="tenerrima">tenerrima</tp:taxon-name-part></tp:taxon-name></italic> (Berk.) Quél. (=<italic><tp:taxon-name><tp:taxon-name-part taxon-name-part-type="genus" reg="Mycena">Mycena</tp:taxon-name-part><tp:taxon-name-part taxon-name-part-type="species" reg="adscendens">adscendens</tp:taxon-name-part></tp:taxon-name></italic> Maas Geest.) Scale bars: 10 mm (<bold>a–g, i–m, r</bold>), 5 mm (<bold>h, n–q</bold>). Photographs <bold>a–r</bold> by Qin Na.</p></caption><graphic xmlns:xlink="http://www.w3.org/1999/xlink" xlink:href="mycokeys-52-103-g002.jpg" position="float" orientation="portrait" xlink:type="simple" id="oo_302481.jpg"/></fig><fig id="F3" position="float" orientation="portrait"><label>Figure 3.</label><caption><p>Microscopic features of <italic><tp:taxon-name><tp:taxon-name-part taxon-name-part-type="genus" reg="Mycena">Mycena</tp:taxon-name-part><tp:taxon-name-part taxon-name-part-type="species" reg="bicystidiata">bicystidiata</tp:taxon-name-part></tp:taxon-name></italic> (<abbrev xmlns:xlink="http://www.w3.org/1999/xlink" content-type="institution" xlink:title="Herbarium Mycology of Jilin Agricultural University" id="ABBRID0EAQAI" xlink:type="simple">HMJAU</abbrev> 43648, holotype) <bold>a</bold> Basidiomata <bold>b</bold> Basidiospores <bold>c</bold> Basidia <bold>d</bold> Universal veil acanthocysts <bold>e</bold> Cheilocystidia <bold>f</bold> Caulocystidia <bold>g</bold> Pileipellis. Scale bars: 5 mm (<bold>a</bold>); 10 μm (<bold>b–g</bold>). Drawing by Qin Na.</p></caption><graphic xmlns:xlink="http://www.w3.org/1999/xlink" xlink:href="mycokeys-52-103-g003.jpg" position="float" orientation="portrait" xlink:type="simple" id="oo_302482.jpg"/></fig></tp:treatment-sec><ref-list><ref id="B6"><mixed-citation xmlns:xlink="http://www.w3.org/1999/xlink" xlink:type="simple"><person-group><name name-style="western"><surname>Desjardin</surname><given-names>DE</given-names></name></person-group> (<year>1995</year>) <article-title>A preliminary accounting of the worldwide members of <tp:taxon-name><tp:taxon-name-part taxon-name-part-type="genus">Mycena</tp:taxon-name-part><tp:taxon-name-part taxon-name-part-type="infraspecific-rank">sect.</tp:taxon-name-part><tp:taxon-name-part taxon-name-part-type="section">Sacchariferae</tp:taxon-name-part></tp:taxon-name>.</article-title><source>Bibliotheca Mycologica</source><volume>159</volume>: <fpage>1</fpage>–<lpage>89</lpage>.</mixed-citation></ref><ref id="B1"><mixed-citation xmlns:xlink="http://www.w3.org/1999/xlink" xlink:type="simple"><person-group><name name-style="western"><surname>Aravindakshan</surname><given-names>DM</given-names></name><name name-style="western"><surname>Manimohan</surname><given-names>P</given-names></name></person-group> (<year>2015</year>) Mycenas of Kerala. SporePrint Books, Calicut, India. <ext-link xlink:type="simple" ext-link-type="doi" xlink:href="10.13140/RG.2.1.2116.4003">https://doi.org/10.13140/RG.2.1.2116.4003</ext-link></mixed-citation></ref><ref id="B38"><mixed-citation xmlns:xlink="http://www.w3.org/1999/xlink" xlink:type="simple"><person-group><name name-style="western"><surname>Singer</surname><given-names>R</given-names></name></person-group> (<year>1989</year>) <article-title>New taxa and new combinations of <tp:taxon-name><tp:taxon-name-part taxon-name-part-type="order">Agaricales</tp:taxon-name-part></tp:taxon-name> (Diagnose fungorum novorum Agaricalium IV).</article-title><source>Fieldiana</source><volume>21</volume>: <fpage>1</fpage>–<lpage>133</lpage>. <ext-link xlink:type="simple" ext-link-type="doi" xlink:href="10.5962/bhl.title.2537">https://doi.org/10.5962/bhl.title.2537</ext-link></mixed-citation></ref></ref-list></tp:taxon-treatment>
