# Supplementary material for: Recognition of Mycenasect.Amparoina sect. nov. (Mycenaceae, Agaricales), including four new species and revision of the limits of sect. Sacchariferae
Source: MycoKeys. 2019 May 16;52:103–24. doi: 10.3897/mycokeys.52.34647 (PMC6533235; doi:10.3897/mycokeys.52.34647)
Supplement: XML Treatment for Mycena griseotincta [file mycokeys.52.34647-treatment3.xml]

<!DOCTYPE tp:taxon-treatment
  PUBLIC "-//TaxonX//DTD Taxonomic Treatment Publishing DTD v0 20100105//EN" "tax-treatment-NSO.dtd">
<tp:taxon-treatment xmlns:tp="http://www.plazi.org/taxpub"><tp:treatment-meta><kwd-group><label>Taxon classification</label><kwd><named-content xmlns:xlink="http://www.w3.org/1999/xlink" content-type="kingdom">Fungi</named-content></kwd><kwd><named-content xmlns:xlink="http://www.w3.org/1999/xlink" content-type="order">Agaricales</named-content></kwd><kwd><named-content xmlns:xlink="http://www.w3.org/1999/xlink" content-type="family">Mycenaceae</named-content></kwd></kwd-group><mixed-citation publication-type="journal"><person-group><name><surname>Na</surname><given-names>Qin</given-names></name><name><surname>Bau</surname><given-names>Tolgor</given-names></name></person-group><article-title>Recognition of <tp:taxon-name><tp:taxon-name-part taxon-name-part-type="genus" reg="Mycena">Mycena</tp:taxon-name-part><tp:taxon-name-part taxon-name-part-type="infraspecific-rank">sect.</tp:taxon-name-part><tp:taxon-name-part taxon-name-part-type="section" reg="Amparoina">Amparoina</tp:taxon-name-part></tp:taxon-name> sect. nov. (<tp:taxon-name><tp:taxon-name-part taxon-name-part-type="family">Mycenaceae</tp:taxon-name-part></tp:taxon-name>, <tp:taxon-name><tp:taxon-name-part taxon-name-part-type="order">Agaricales</tp:taxon-name-part></tp:taxon-name>), including four new species and revision of the limits of sect. <tp:taxon-name><tp:taxon-name-part taxon-name-part-type="section" reg="Sacchariferae">Sacchariferae</tp:taxon-name-part></tp:taxon-name></article-title><source>MycoKeys</source><day>16</day><month>5</month><year>2019</year><volume>52</volume><fpage>103</fpage><lpage>124</lpage><pub-id pub-id-type="doi">10.3897/mycokeys.52.34647</pub-id></mixed-citation></tp:treatment-meta><tp:nomenclature><tp:taxon-name>
              <tp:taxon-name-part taxon-name-part-type="genus" reg="Mycena">Mycena</tp:taxon-name-part>
              <tp:taxon-name-part taxon-name-part-type="species" reg="griseotincta">griseotincta</tp:taxon-name-part>
              <object-id xmlns:xlink="http://www.w3.org/1999/xlink" content-type="mycobank" xlink:type="simple">829098</object-id>
            </tp:taxon-name><tp:taxon-authority>T.Bau &amp; Q.Na</tp:taxon-authority><tp:taxon-status xmlns:xlink="http://www.w3.org/1999/xlink" xlink:type="simple">sp. nov.</tp:taxon-status><xref ref-type="fig" rid="F2">Figs 2f–g</xref><xref ref-type="fig" rid="F4">, 4</xref></tp:nomenclature><tp:treatment-sec sec-type="diagnosis" id="SECID0EMSAI"><title>Diagnosis.</title><p>Pileus, lamellae and stipe with greyish tint, especially when old. Stipe base swollen. Basidiospores pip-shaped. Pileipellis with two types of acanthocysts. Caulocystidia up to 200 μm long with spines.</p></tp:treatment-sec><tp:treatment-sec sec-type="Holotype" id="SECID0ERSAI"><title>Holotype.</title><p>CHINA. Yunnan Province, Diqing Tibetan Autonomous Prefecture, Shangri-La Pudacuo National Park, 14 August 2018, Qin Na, <abbrev xmlns:xlink="http://www.w3.org/1999/xlink" content-type="institution" xlink:title="Herbarium Mycology of Jilin Agricultural University" id="ABBRID0EXSAI" xlink:type="simple">HMJAU</abbrev> 43800.</p></tp:treatment-sec><tp:treatment-sec sec-type="etymology" id="SECID0E3SAI"><title>Etymology.</title><p>Name refers to the grey-tinted basidiomata.</p></tp:treatment-sec><tp:treatment-sec sec-type="description" id="SECID0EBTAI"><title>Description.</title><p>Pileus 1.5–12.8 mm in diam., conical when young, campanulate with age, obtusely umbonate in the centre, translucent-striate, white, greyish-white when old (4B1), floccose, pubescent, pruinose, with crenate margin when young, then becoming nearly plane and finely torn. Context pure white, thin, fragile. Lamellae 0.2–0.5 mm thick, narrowly adnate or adnexed, pure white to slightly pale grey (4B1); edges finely torn, concolorous with the sides. Stipe 13–64 × 0.5–1.0 mm, central, terete, almost equal or slightly tapering to apex, hollow, greyish-white (5B1), pubescent or puberulous, with white, fine hairs, base swollen. Odourless, taste mild.</p><p>Basidiospores (5.6-)6.3–8.2(-8.5) × (3.5-)4.2–4.6(-5.2) μm, Q=1.5–1.9, Qav=1.7, pip-shaped, hyaline, guttulate, thin walled, amyloid. Basidia 19–23 × 7–9 μm, hyaline, clavate, 4-spored. Cheilocystidia 17–28 × 11–19 μm, oblong or clavate, with short and sharp spines, hyaline, inamyloid. Pleurocystidia absent. Pileipellis hyphae 6–10 μm wide, strongly dextrinoid; cherocytes absent; acanthocysts of two types, pyriform to vesicular, 8–22 × 7–18 μm or clavate to cylindric, 17–51 × 8–13 μm; universal veil composed of acanthocysts, globose, subglobose or sphaero-pedunculate, 28–67 × 26–58 μm, hyaline, covered with long, cylindrical excrescences or long and flexuous spinules, not in chains. Hyphae of the stipitipellis 2–7 μm wide, dextrinoid; caulocystidia abundant, clavate or long cylindrical, 77–216 × 9–11 μm, covered with densely conic spines, inamyloid. Clamps not seen.</p></tp:treatment-sec><tp:treatment-sec sec-type="Habit and habitat" id="SECID0EHTAI"><title>Habit and habitat.</title><p>Scattered to gregarious on litter layer in <italic><tp:taxon-name><tp:taxon-name-part taxon-name-part-type="genus" reg="Quercus">Quercus</tp:taxon-name-part></tp:taxon-name></italic>, <italic><tp:taxon-name><tp:taxon-name-part taxon-name-part-type="genus" reg="Picea">Picea</tp:taxon-name-part></tp:taxon-name></italic>, <italic><tp:taxon-name><tp:taxon-name-part taxon-name-part-type="genus" reg="Abies">Abies</tp:taxon-name-part></tp:taxon-name></italic>, <italic><tp:taxon-name><tp:taxon-name-part taxon-name-part-type="genus" reg="Pinus">Pinus</tp:taxon-name-part></tp:taxon-name></italic> mixed forests.</p></tp:treatment-sec><tp:treatment-sec sec-type="material" id="SECID0EJUAI"><title>Other specimens examined.</title><p>Yunnan Province, Diqing Tibetan Autonomous Prefecture, Shangri-La Pudacuo National Park, 15 August 2018, Qin Na, <abbrev xmlns:xlink="http://www.w3.org/1999/xlink" content-type="institution" xlink:title="Herbarium Mycology of Jilin Agricultural University" id="ABBRID0EPUAI" xlink:type="simple">HMJAU</abbrev> 43805; Tibet Autonomous Region, Nyingchi City, Zhuqudeng Village, 20 August 2018, Qin Na, <abbrev xmlns:xlink="http://www.w3.org/1999/xlink" content-type="institution" xlink:title="Herbarium Mycology of Jilin Agricultural University" id="ABBRID0EUUAI" xlink:type="simple">HMJAU</abbrev> 43819.</p></tp:treatment-sec><tp:treatment-sec sec-type="remarks" id="SECID0EZUAI"><title>Remarks.</title><p><italic><tp:taxon-name><tp:taxon-name-part taxon-name-part-type="genus" reg="Mycena">Mycena</tp:taxon-name-part><tp:taxon-name-part taxon-name-part-type="species" reg="griseotincta">griseotincta</tp:taxon-name-part></tp:taxon-name></italic> is considered a new species in sect. <tp:taxon-name><tp:taxon-name-part taxon-name-part-type="section" reg="Amparoina">Amparoina</tp:taxon-name-part></tp:taxon-name> stirps <italic><tp:taxon-name><tp:taxon-name-part taxon-name-part-type="genus" reg="Alphitophora">Alphitophora</tp:taxon-name-part></tp:taxon-name></italic> on account of the absence of both a basal disc and cherocytes on the pileal surface (<xref ref-type="bibr" rid="B6">Desjardin 1995</xref>). Five species have ellipsoid basidiospores, caulocystidia covered with excrescences and a universal veil composed of acanthocysts: <italic><tp:taxon-name><tp:taxon-name-part taxon-name-part-type="genus" reg="Mycena">M.</tp:taxon-name-part><tp:taxon-name-part taxon-name-part-type="species" reg="alphitophora">alphitophora</tp:taxon-name-part></tp:taxon-name></italic>, <italic><tp:taxon-name><tp:taxon-name-part taxon-name-part-type="genus" reg="Mycena">M.</tp:taxon-name-part><tp:taxon-name-part taxon-name-part-type="species" reg="brunneospinosa">brunneospinosa</tp:taxon-name-part></tp:taxon-name></italic>, <italic><tp:taxon-name><tp:taxon-name-part taxon-name-part-type="genus" reg="Mycena">M.</tp:taxon-name-part><tp:taxon-name-part taxon-name-part-type="species" reg="depilata">depilata</tp:taxon-name-part></tp:taxon-name></italic>, <italic><tp:taxon-name><tp:taxon-name-part taxon-name-part-type="genus" reg="Mycena">M.</tp:taxon-name-part><tp:taxon-name-part taxon-name-part-type="species" reg="hemitrichialis">hemitrichialis</tp:taxon-name-part></tp:taxon-name></italic> and <italic><tp:taxon-name><tp:taxon-name-part taxon-name-part-type="genus" reg="Mycena">M.</tp:taxon-name-part><tp:taxon-name-part taxon-name-part-type="species" reg="incarnativelum">incarnativelum</tp:taxon-name-part></tp:taxon-name></italic>. <italic><tp:taxon-name><tp:taxon-name-part taxon-name-part-type="genus" reg="Mycena">Mycena</tp:taxon-name-part><tp:taxon-name-part taxon-name-part-type="species" reg="alphitophora">alphitophora</tp:taxon-name-part></tp:taxon-name></italic> most resembles <italic><tp:taxon-name><tp:taxon-name-part taxon-name-part-type="genus" reg="Mycena">M.</tp:taxon-name-part><tp:taxon-name-part taxon-name-part-type="species" reg="griseotincta">griseotincta</tp:taxon-name-part></tp:taxon-name></italic>, but the former differs in having pure white lamellae, a white and shorter stipe (&lt; 50 mm), sphaero-pedunculate or obovoid cheilocystidia and larger spores (8.1–9.7 × 4.5–5.5 μm), as reported in the original description (<xref ref-type="bibr" rid="B19">Maas Geesteranus 1980</xref>, <xref ref-type="bibr" rid="B22">1992b</xref>). <italic><tp:taxon-name><tp:taxon-name-part taxon-name-part-type="genus" reg="Mycena">Mycena</tp:taxon-name-part><tp:taxon-name-part taxon-name-part-type="species" reg="brunneospinosa">brunneospinosa</tp:taxon-name-part></tp:taxon-name></italic>, a taxon named by <xref ref-type="bibr" rid="B6">Desjardin (1995)</xref>, is readily identified by its dull brown or purplish-brown pileus, globose acanthocysts forming chains and broadly ellipsoid spores. <italic><tp:taxon-name><tp:taxon-name-part taxon-name-part-type="genus" reg="Mycena">Mycena</tp:taxon-name-part><tp:taxon-name-part taxon-name-part-type="species" reg="incarnativelum">incarnativelum</tp:taxon-name-part></tp:taxon-name></italic> is a unique species in sect. <tp:taxon-name><tp:taxon-name-part taxon-name-part-type="section" reg="Sacchariferae">Sacchariferae</tp:taxon-name-part></tp:taxon-name>, distinguished by the absence of cheilocystidia and deep pink basidiomata when young (<xref ref-type="bibr" rid="B6">Desjardin 1995</xref>). <italic><tp:taxon-name><tp:taxon-name-part taxon-name-part-type="genus" reg="Mycena">Mycena</tp:taxon-name-part><tp:taxon-name-part taxon-name-part-type="species" reg="depilata">depilata</tp:taxon-name-part></tp:taxon-name></italic> is closely allied to <italic><tp:taxon-name><tp:taxon-name-part taxon-name-part-type="genus" reg="Mycena">M.</tp:taxon-name-part><tp:taxon-name-part taxon-name-part-type="species" reg="griseotincta">griseotincta</tp:taxon-name-part></tp:taxon-name></italic>, but differs in the convex pileus less than 1 mm in diameter and short and broadly clavate caulocystidia (<xref ref-type="bibr" rid="B38">Singer 1989</xref>). <italic><tp:taxon-name><tp:taxon-name-part taxon-name-part-type="genus" reg="Mycena">Mycena</tp:taxon-name-part><tp:taxon-name-part taxon-name-part-type="species" reg="hemitrichialis">hemitrichialis</tp:taxon-name-part></tp:taxon-name></italic> can be mistaken for <italic><tp:taxon-name><tp:taxon-name-part taxon-name-part-type="genus" reg="Mycena">M.</tp:taxon-name-part><tp:taxon-name-part taxon-name-part-type="species" reg="griseotincta">griseotincta</tp:taxon-name-part></tp:taxon-name></italic> on account of its grey or pallid pileus and ellipsoid spores, but is distinguished from <italic><tp:taxon-name><tp:taxon-name-part taxon-name-part-type="genus" reg="Mycena">M.</tp:taxon-name-part><tp:taxon-name-part taxon-name-part-type="species" reg="griseotincta">griseotincta</tp:taxon-name-part></tp:taxon-name></italic> by its white stipe, free lamellae and pilose stipe forming a flattened ring of mycelium (<xref ref-type="bibr" rid="B6">Desjardin 1995</xref>). <italic><tp:taxon-name><tp:taxon-name-part taxon-name-part-type="genus" reg="Mycena">Mycena</tp:taxon-name-part><tp:taxon-name-part taxon-name-part-type="species" reg="corynephora">corynephora</tp:taxon-name-part></tp:taxon-name></italic> is widely distributed worldwide and is recognised by its tiny basidiomata (pileus &lt; 2.4 mm), absence of a basal bulb or basal disc and large globose to subglobose basidiospores, typical of stirps <italic><tp:taxon-name><tp:taxon-name-part taxon-name-part-type="genus" reg="Alphitophora">Alphitophora</tp:taxon-name-part></tp:taxon-name></italic> (<xref ref-type="bibr" rid="B6">Desjardin 1995</xref>; <xref ref-type="bibr" rid="B31">Robich 2003</xref>; <xref ref-type="bibr" rid="B2">Aronsen and Læssøe 2016</xref>). The same spore shape occurs in <italic><tp:taxon-name><tp:taxon-name-part taxon-name-part-type="genus" reg="Mycena">M.</tp:taxon-name-part><tp:taxon-name-part taxon-name-part-type="species" reg="yalensis">yalensis</tp:taxon-name-part></tp:taxon-name></italic> of which the holotype was collected from Argentina (<xref ref-type="bibr" rid="B36">Singer 1973</xref>). <xref ref-type="bibr" rid="B1">Aravindakshan and Manimohan (2015)</xref> reported one new species and two others newly combined in <italic><tp:taxon-name><tp:taxon-name-part taxon-name-part-type="genus" reg="Mycena">Mycena</tp:taxon-name-part></tp:taxon-name></italic>, collected from India. The new taxon, <italic><tp:taxon-name><tp:taxon-name-part taxon-name-part-type="genus" reg="Mycena">M.</tp:taxon-name-part><tp:taxon-name-part taxon-name-part-type="species" reg="roseotincta">roseotincta</tp:taxon-name-part></tp:taxon-name></italic>, differs from <italic><tp:taxon-name><tp:taxon-name-part taxon-name-part-type="genus" reg="Mycena">M.</tp:taxon-name-part><tp:taxon-name-part taxon-name-part-type="species" reg="griseotincta">griseotincta</tp:taxon-name-part></tp:taxon-name></italic> in its pink pileus and universal veil, subcylindrical spores and smaller caulocystidia (<xref ref-type="bibr" rid="B1">Aravindakshan and Manimohan 2015</xref>). <italic><tp:taxon-name><tp:taxon-name-part taxon-name-part-type="genus" reg="Mycena">Mycena</tp:taxon-name-part><tp:taxon-name-part taxon-name-part-type="species" reg="globispora">globispora</tp:taxon-name-part></tp:taxon-name></italic> and <italic><tp:taxon-name><tp:taxon-name-part taxon-name-part-type="genus" reg="Mycena">M.</tp:taxon-name-part><tp:taxon-name-part taxon-name-part-type="species" reg="distincta">distincta</tp:taxon-name-part></tp:taxon-name></italic> are mainly distinguished in macromorphology from <italic><tp:taxon-name><tp:taxon-name-part taxon-name-part-type="genus" reg="Mycena">M.</tp:taxon-name-part><tp:taxon-name-part taxon-name-part-type="species" reg="griseotincta">griseotincta</tp:taxon-name-part></tp:taxon-name></italic> by their white basidiomata and, in micromorphology, by the globose spores and subcylindrical spores, respectively (<xref ref-type="bibr" rid="B1">Aravindakshan and Manimohan 2015</xref>).</p><fig id="F4" position="float" orientation="portrait"><label>Figure 4.</label><caption><p>Microscopic features of <italic><tp:taxon-name><tp:taxon-name-part taxon-name-part-type="genus" reg="Mycena">Mycena</tp:taxon-name-part><tp:taxon-name-part taxon-name-part-type="species" reg="griseotincta">griseotincta</tp:taxon-name-part></tp:taxon-name></italic> (<abbrev xmlns:xlink="http://www.w3.org/1999/xlink" content-type="institution" xlink:title="Herbarium Mycology of Jilin Agricultural University" id="ABBRID0E46AI" xlink:type="simple">HMJAU</abbrev> 43800, holotype). <bold>a</bold> Basidiomata <bold>b</bold> Basidia <bold>c</bold> Basidiospores <bold>d</bold> Cheilocystidia <bold>e</bold> Universal veil acanthocysts <bold>f</bold> Pileipellis <bold>g</bold> Caulocystidia. Scale bars: 10 mm (<bold>a</bold>); 10 μm (<bold>b–g</bold>). Drawing by Qin Na.</p></caption><graphic xmlns:xlink="http://www.w3.org/1999/xlink" xlink:href="mycokeys-52-103-g004.jpg" position="float" orientation="portrait" xlink:type="simple" id="oo_302483.jpg"/></fig></tp:treatment-sec><tp:treatment-sec><!--Section generated to contain objects referenced in tp:taxon-treatment.--><fig id="F2" position="float" orientation="portrait"><label>Figure 2.</label><caption><p>Basidiomata of sect. <tp:taxon-name><tp:taxon-name-part taxon-name-part-type="section" reg="Amparoina">Amparoina</tp:taxon-name-part></tp:taxon-name> species. stirps <italic><tp:taxon-name><tp:taxon-name-part taxon-name-part-type="genus" reg="Alphitophora">Alphitophora</tp:taxon-name-part></tp:taxon-name></italic>: <bold>a–b</bold><italic><tp:taxon-name><tp:taxon-name-part taxon-name-part-type="genus" reg="Mycena">Mycena</tp:taxon-name-part><tp:taxon-name-part taxon-name-part-type="species" reg="alphitophora">alphitophora</tp:taxon-name-part></tp:taxon-name></italic> (Berk.) Sacc. <bold>c–d</bold><italic><tp:taxon-name><tp:taxon-name-part taxon-name-part-type="genus" reg="Mycena">Mycena</tp:taxon-name-part><tp:taxon-name-part taxon-name-part-type="species" reg="bicystidiata">bicystidiata</tp:taxon-name-part></tp:taxon-name></italic> T.Bau &amp; Q.Na <bold>e</bold><italic><tp:taxon-name><tp:taxon-name-part taxon-name-part-type="genus" reg="Mycena">Mycena</tp:taxon-name-part><tp:taxon-name-part taxon-name-part-type="species" reg="corynephora">corynephora</tp:taxon-name-part></tp:taxon-name></italic> Maas Geest. <bold>f–g</bold><italic><tp:taxon-name><tp:taxon-name-part taxon-name-part-type="genus" reg="Mycena">Mycena</tp:taxon-name-part><tp:taxon-name-part taxon-name-part-type="species" reg="griseotincta">griseotincta</tp:taxon-name-part></tp:taxon-name></italic> T.Bau &amp; Q.Na <bold>h</bold><italic><tp:taxon-name><tp:taxon-name-part taxon-name-part-type="genus" reg="Mycena">Mycena</tp:taxon-name-part><tp:taxon-name-part taxon-name-part-type="species" reg="hygroporoides">hygroporoides</tp:taxon-name-part></tp:taxon-name></italic> T.Bau &amp; Q.Na <bold>i</bold><italic><tp:taxon-name><tp:taxon-name-part taxon-name-part-type="genus" reg="Mycena">Mycena</tp:taxon-name-part><tp:taxon-name-part taxon-name-part-type="species" reg="miscanthi">miscanthi</tp:taxon-name-part></tp:taxon-name></italic> T.Bau &amp; Q.Na; stirps <italic><tp:taxon-name><tp:taxon-name-part taxon-name-part-type="genus" reg="Amparoina">Amparoina</tp:taxon-name-part></tp:taxon-name></italic>: <bold>j</bold><italic><tp:taxon-name><tp:taxon-name-part taxon-name-part-type="genus" reg="Mycena">Mycena</tp:taxon-name-part><tp:taxon-name-part taxon-name-part-type="species" reg="castaneicola">castaneicola</tp:taxon-name-part></tp:taxon-name></italic> T.Bau &amp; Q.Na <bold>k–m</bold><italic><tp:taxon-name><tp:taxon-name-part taxon-name-part-type="genus" reg="Mycena">Mycena</tp:taxon-name-part><tp:taxon-name-part taxon-name-part-type="species" reg="heteracantha">heteracantha</tp:taxon-name-part></tp:taxon-name></italic> (Singer) Desjardin. Basidiomata of sect. <tp:taxon-name><tp:taxon-name-part taxon-name-part-type="section" reg="Saccariferae">Saccariferae</tp:taxon-name-part></tp:taxon-name> species <bold>n–o</bold><italic><tp:taxon-name><tp:taxon-name-part taxon-name-part-type="genus" reg="Mycena">Mycena</tp:taxon-name-part><tp:taxon-name-part taxon-name-part-type="species" reg="hyalinostipitata">hyalinostipitata</tp:taxon-name-part></tp:taxon-name></italic> T.Bau &amp; Q.Na <bold>p–q</bold><italic><tp:taxon-name><tp:taxon-name-part taxon-name-part-type="genus" reg="Mycena">Mycena</tp:taxon-name-part><tp:taxon-name-part taxon-name-part-type="species" reg="substylobates">substylobates</tp:taxon-name-part></tp:taxon-name></italic> T.Bau &amp; Q.Na <bold>r</bold><italic><tp:taxon-name><tp:taxon-name-part taxon-name-part-type="genus" reg="Mycena">Mycena</tp:taxon-name-part><tp:taxon-name-part taxon-name-part-type="species" reg="tenerrima">tenerrima</tp:taxon-name-part></tp:taxon-name></italic> (Berk.) Quél. (=<italic><tp:taxon-name><tp:taxon-name-part taxon-name-part-type="genus" reg="Mycena">Mycena</tp:taxon-name-part><tp:taxon-name-part taxon-name-part-type="species" reg="adscendens">adscendens</tp:taxon-name-part></tp:taxon-name></italic> Maas Geest.) Scale bars: 10 mm (<bold>a–g, i–m, r</bold>), 5 mm (<bold>h, n–q</bold>). Photographs <bold>a–r</bold> by Qin Na.</p></caption><graphic xmlns:xlink="http://www.w3.org/1999/xlink" xlink:href="mycokeys-52-103-g002.jpg" position="float" orientation="portrait" xlink:type="simple" id="oo_302481.jpg"/></fig></tp:treatment-sec><ref-list><ref id="B6"><mixed-citation xmlns:xlink="http://www.w3.org/1999/xlink" xlink:type="simple"><person-group><name name-style="western"><surname>Desjardin</surname><given-names>DE</given-names></name></person-group> (<year>1995</year>) <article-title>A preliminary accounting of the worldwide members of <tp:taxon-name><tp:taxon-name-part taxon-name-part-type="genus">Mycena</tp:taxon-name-part><tp:taxon-name-part taxon-name-part-type="infraspecific-rank">sect.</tp:taxon-name-part><tp:taxon-name-part taxon-name-part-type="section">Sacchariferae</tp:taxon-name-part></tp:taxon-name>.</article-title><source>Bibliotheca Mycologica</source><volume>159</volume>: <fpage>1</fpage>–<lpage>89</lpage>.</mixed-citation></ref><ref id="B19"><mixed-citation xmlns:xlink="http://www.w3.org/1999/xlink" xlink:type="simple"><person-group><name name-style="western"><surname>Maas Geesteranus</surname><given-names>RA</given-names></name></person-group> (<year>1980</year>) <article-title>Studies in Mycenas-15.</article-title><source>Persoonia</source><volume>11</volume>: <fpage>93</fpage>–<lpage>120</lpage>.</mixed-citation></ref><ref id="B22"><mixed-citation xmlns:xlink="http://www.w3.org/1999/xlink" xlink:type="simple"><person-group><name name-style="western"><surname>Maas Geesteranus</surname><given-names>RA</given-names></name></person-group> (<year>1992b</year>) Mycenas of the Northern Hemisphere II. Studies in Mycenas and other papers. Proceedings van de Koninklijke Nederlandse Akademie van Wetenschappen, Amsterdam, North-Holland.</mixed-citation></ref><ref id="B38"><mixed-citation xmlns:xlink="http://www.w3.org/1999/xlink" xlink:type="simple"><person-group><name name-style="western"><surname>Singer</surname><given-names>R</given-names></name></person-group> (<year>1989</year>) <article-title>New taxa and new combinations of <tp:taxon-name><tp:taxon-name-part taxon-name-part-type="order">Agaricales</tp:taxon-name-part></tp:taxon-name> (Diagnose fungorum novorum Agaricalium IV).</article-title><source>Fieldiana</source><volume>21</volume>: <fpage>1</fpage>–<lpage>133</lpage>. <ext-link xlink:type="simple" ext-link-type="doi" xlink:href="10.5962/bhl.title.2537">https://doi.org/10.5962/bhl.title.2537</ext-link></mixed-citation></ref><ref id="B31"><mixed-citation xmlns:xlink="http://www.w3.org/1999/xlink" xlink:type="simple"><person-group><name name-style="western"><surname>Robich</surname><given-names>G</given-names></name></person-group> (<year>2003</year>) <italic><tp:taxon-name><tp:taxon-name-part taxon-name-part-type="genus">Mycena</tp:taxon-name-part></tp:taxon-name></italic> d’Europa. Associazione Micologica Bresadola, Trento, Italy.</mixed-citation></ref><ref id="B2"><mixed-citation xmlns:xlink="http://www.w3.org/1999/xlink" xlink:type="simple"><person-group><name name-style="western"><surname>Aronsen</surname><given-names>A</given-names></name><name name-style="western"><surname>Læssøe</surname><given-names>T</given-names></name></person-group> (<year>2016</year>) The Genus <italic><tp:taxon-name><tp:taxon-name-part taxon-name-part-type="genus">Mycena</tp:taxon-name-part></tp:taxon-name></italic> s.l. <tp:taxon-name><tp:taxon-name-part taxon-name-part-type="kingdom">Fungi</tp:taxon-name-part></tp:taxon-name> of Northern Europe Vol. 5. Narayana Press, Gylling, Denmark.</mixed-citation></ref><ref id="B36"><mixed-citation xmlns:xlink="http://www.w3.org/1999/xlink" xlink:type="simple"><person-group><name name-style="western"><surname>Singer</surname><given-names>R</given-names></name></person-group> (<year>1973</year>) <article-title>Diagnose fungorum novorum Agaricalium III.</article-title><source>Sydowia</source><volume>15</volume>: <fpage>45</fpage>–<lpage>83</lpage>.</mixed-citation></ref><ref id="B1"><mixed-citation xmlns:xlink="http://www.w3.org/1999/xlink" xlink:type="simple"><person-group><name name-style="western"><surname>Aravindakshan</surname><given-names>DM</given-names></name><name name-style="western"><surname>Manimohan</surname><given-names>P</given-names></name></person-group> (<year>2015</year>) Mycenas of Kerala. SporePrint Books, Calicut, India. <ext-link xlink:type="simple" ext-link-type="doi" xlink:href="10.13140/RG.2.1.2116.4003">https://doi.org/10.13140/RG.2.1.2116.4003</ext-link></mixed-citation></ref></ref-list></tp:taxon-treatment>
