# Supplementary material for: Recognition of Mycenasect.Amparoina sect. nov. (Mycenaceae, Agaricales), including four new species and revision of the limits of sect. Sacchariferae
Source: MycoKeys. 2019 May 16;52:103–24. doi: 10.3897/mycokeys.52.34647 (PMC6533235; doi:10.3897/mycokeys.52.34647)
Supplement: XML Treatment for Mycena hygrophoroides [file mycokeys.52.34647-treatment4.xml]

<!DOCTYPE tp:taxon-treatment
  PUBLIC "-//TaxonX//DTD Taxonomic Treatment Publishing DTD v0 20100105//EN" "tax-treatment-NSO.dtd">
<tp:taxon-treatment xmlns:tp="http://www.plazi.org/taxpub"><tp:treatment-meta><kwd-group><label>Taxon classification</label><kwd><named-content xmlns:xlink="http://www.w3.org/1999/xlink" content-type="kingdom">Fungi</named-content></kwd><kwd><named-content xmlns:xlink="http://www.w3.org/1999/xlink" content-type="order">Agaricales</named-content></kwd><kwd><named-content xmlns:xlink="http://www.w3.org/1999/xlink" content-type="family">Mycenaceae</named-content></kwd></kwd-group><mixed-citation publication-type="journal"><person-group><name><surname>Na</surname><given-names>Qin</given-names></name><name><surname>Bau</surname><given-names>Tolgor</given-names></name></person-group><article-title>Recognition of <tp:taxon-name><tp:taxon-name-part taxon-name-part-type="genus" reg="Mycena">Mycena</tp:taxon-name-part><tp:taxon-name-part taxon-name-part-type="infraspecific-rank">sect.</tp:taxon-name-part><tp:taxon-name-part taxon-name-part-type="section" reg="Amparoina">Amparoina</tp:taxon-name-part></tp:taxon-name> sect. nov. (<tp:taxon-name><tp:taxon-name-part taxon-name-part-type="family">Mycenaceae</tp:taxon-name-part></tp:taxon-name>, <tp:taxon-name><tp:taxon-name-part taxon-name-part-type="order">Agaricales</tp:taxon-name-part></tp:taxon-name>), including four new species and revision of the limits of sect. <tp:taxon-name><tp:taxon-name-part taxon-name-part-type="section" reg="Sacchariferae">Sacchariferae</tp:taxon-name-part></tp:taxon-name></article-title><source>MycoKeys</source><day>16</day><month>5</month><year>2019</year><volume>52</volume><fpage>103</fpage><lpage>124</lpage><pub-id pub-id-type="doi">10.3897/mycokeys.52.34647</pub-id></mixed-citation></tp:treatment-meta><tp:nomenclature><tp:taxon-name>
              <tp:taxon-name-part taxon-name-part-type="genus" reg="Mycena">Mycena</tp:taxon-name-part>
              <tp:taxon-name-part taxon-name-part-type="species" reg="hygrophoroides">hygrophoroides</tp:taxon-name-part>
              <object-id xmlns:xlink="http://www.w3.org/1999/xlink" content-type="mycobank" xlink:type="simple">829099</object-id>
            </tp:taxon-name><tp:taxon-authority>T.Bau &amp; Q.Na</tp:taxon-authority><tp:taxon-status xmlns:xlink="http://www.w3.org/1999/xlink" xlink:type="simple">sp. nov.</tp:taxon-status><xref ref-type="fig" rid="F2">Figs 2h</xref><xref ref-type="fig" rid="F5">, 5</xref></tp:nomenclature><tp:treatment-sec sec-type="diagnosis" id="SECID0EJCBI"><title>Diagnosis.</title><p>Pileus concave with slight pruinose. Lamellae distant. Stipe with dense white fibrils and swollen base. Acanthocysts forming two types. Caulocystidia long-elliptic with conical excrescences, up to 120 μm long.</p></tp:treatment-sec><tp:treatment-sec sec-type="Holotype" id="SECID0EOCBI"><title>Holotype.</title><p>CHINA. Guangdong Province, Shaoguan City, Chebaling National Nature Reserve, 8 May 2017, Qin Na, <abbrev xmlns:xlink="http://www.w3.org/1999/xlink" content-type="institution" xlink:title="Herbarium Mycology of Jilin Agricultural University" id="ABBRID0EUCBI" xlink:type="simple">HMJAU</abbrev> 43417.</p></tp:treatment-sec><tp:treatment-sec sec-type="etymology" id="SECID0EZCBI"><title>Etymology.</title><p>Name refers to its sparse lamellae.</p></tp:treatment-sec><tp:treatment-sec sec-type="description" id="SECID0E5CBI"><title>Description.</title><p>Pileus 1.5–2.5 mm in diam., campanulate to hemispherical, applanate or slightly concave at centre, white with greyish shade (6B1), shallowly sulcate, translucent-striate, slightly pruinose, pubescent. Context white, thin and very fragile. Lamellae distant, sparse, white, concolorous with the sides. Stipe 4.5–8.2 × 0.5–0.8 mm, cylindrical, hollow, fragile, pure white (5A1) with a greyish (5B1) base, covered with dense white fibrils, base swollen and not forming basal disc, hirsute. Odour and taste indistinctive.</p><p>Basidiospores (6.9-)7.2-8.9(-9.3) × (5.3-)6.4-6.7(-7.1) μm, Q=1.2–1.5, Qav=1.31, broadly-ellipsoid, hyaline in water and 5% <abbrev xmlns:xlink="http://www.w3.org/1999/xlink" xlink:title="5% potassium hydroxide" id="ABBRID0EFDBI" xlink:type="simple">KOH</abbrev>, amyloid, smooth. Basidia 15–21 × 7–9 μm, 4- or 2-spored, clavate, hyaline. Cheilocystidia 23–37 × 19–28 μm, subglobose, sphaero-pedunculate to utriform with numerous sharp spines, thin-walled and hyaline, inamyloid. Pleurocystidia absent. Pileipellis hyphae 3–9 μm wide, dextrinoid; cherocytes absent; a cutis overlaid by elements of universal veil, not in chains; acanthocysts forming two types, pyriform to vesicular, 13–29 × 11–24 μm, clavate to ovoid or obovoid, 29–42 × 14–20 μm, inamyloid. Hyphae of the stipitipellis 3–7 μm wide, smooth, dextrinoid; caulocystidia abundant, clavate, long-elliptic, 32–122 × 8–11 μm, with numbers of conical spines, inamyloid. Clamps present in all tissues.</p></tp:treatment-sec><tp:treatment-sec sec-type="Habit and habitat" id="SECID0EJDBI"><title>Habit and habitat.</title><p>Scattered on rotten wood of coniferous trees, ex. <italic><tp:taxon-name><tp:taxon-name-part taxon-name-part-type="genus" reg="Cunninghamia">Cunninghamia</tp:taxon-name-part></tp:taxon-name></italic>.</p></tp:treatment-sec><tp:treatment-sec sec-type="material" id="SECID0EWDBI"><title>Other specimens examined.</title><p>Guangdong Province, Shaoguan City, Liangjiang Town, Shangxie Village, 7 May 2017, Qin Na, <abbrev xmlns:xlink="http://www.w3.org/1999/xlink" content-type="institution" xlink:title="Herbarium Mycology of Jilin Agricultural University" id="ABBRID0E3DBI" xlink:type="simple">HMJAU</abbrev> 43421.</p></tp:treatment-sec><tp:treatment-sec sec-type="remarks" id="SECID0EBEBI"><title>Remarks.</title><p><italic><tp:taxon-name><tp:taxon-name-part taxon-name-part-type="genus" reg="Mycena">Mycena</tp:taxon-name-part><tp:taxon-name-part taxon-name-part-type="species" reg="hygrophoroides">hygrophoroides</tp:taxon-name-part></tp:taxon-name></italic> could be considered to be a member of <italic><tp:taxon-name><tp:taxon-name-part taxon-name-part-type="genus" reg="Hemimycena">Hemimycena</tp:taxon-name-part></tp:taxon-name></italic> Singer owing to the tiny basidiomata and sparse lamellae, but the absence of a basal disc, amyloid spores and spinulose cheilocystidia, acanthocysts and caulocystidia are diagnostic characters for <italic><tp:taxon-name><tp:taxon-name-part taxon-name-part-type="genus" reg="Mycena">M.</tp:taxon-name-part><tp:taxon-name-part taxon-name-part-type="species" reg="hygrophoroides">hygrophoroides</tp:taxon-name-part></tp:taxon-name></italic>, which should be placed in <tp:taxon-name><tp:taxon-name-part taxon-name-part-type="genus" reg="Mycena">Mycena</tp:taxon-name-part><tp:taxon-name-part taxon-name-part-type="infraspecific-rank">sect.</tp:taxon-name-part><tp:taxon-name-part taxon-name-part-type="section" reg="Amparoina">Amparoina</tp:taxon-name-part></tp:taxon-name> stirps <italic><tp:taxon-name><tp:taxon-name-part taxon-name-part-type="genus" reg="Alphitophora">Alphitophora</tp:taxon-name-part></tp:taxon-name></italic>. <italic><tp:taxon-name><tp:taxon-name-part taxon-name-part-type="genus" reg="Mycena">Mycena</tp:taxon-name-part><tp:taxon-name-part taxon-name-part-type="species" reg="acanthophila">acanthophila</tp:taxon-name-part></tp:taxon-name></italic> J.C.Zamora&amp;Català, of which the holotype was collected from Spain growing on dead branches of <tp:taxon-name><tp:taxon-name-part taxon-name-part-type="family">Leguminosae</tp:taxon-name-part></tp:taxon-name>, most resembles <italic><tp:taxon-name><tp:taxon-name-part taxon-name-part-type="genus" reg="Mycena">M.</tp:taxon-name-part><tp:taxon-name-part taxon-name-part-type="species" reg="hygrophoroides">hygrophoroides</tp:taxon-name-part></tp:taxon-name></italic>, but differs in having a yellow pileus, smaller cheilocystidia (13.5–22 × 8.5–12 μm) and diverse caulocystidia (Zamora and Català 2012). <italic><tp:taxon-name><tp:taxon-name-part taxon-name-part-type="genus" reg="Mycena">Mycena</tp:taxon-name-part><tp:taxon-name-part taxon-name-part-type="species" reg="depilata">depilata</tp:taxon-name-part></tp:taxon-name></italic>, a species of stirps <italic><tp:taxon-name><tp:taxon-name-part taxon-name-part-type="genus" reg="Alphitophora">Alphitophora</tp:taxon-name-part></tp:taxon-name></italic>, shows some morphological similarities to <italic><tp:taxon-name><tp:taxon-name-part taxon-name-part-type="genus" reg="Mycena">M.</tp:taxon-name-part><tp:taxon-name-part taxon-name-part-type="species" reg="hygrophoroides">hygrophoroides</tp:taxon-name-part></tp:taxon-name></italic> in possessing white and tiny basidiomata, distant lamellae (L = 7–9) and globose-pedicellate acanthocysts with hyaline contents. However, <italic><tp:taxon-name><tp:taxon-name-part taxon-name-part-type="genus" reg="Mycena">M.</tp:taxon-name-part><tp:taxon-name-part taxon-name-part-type="species" reg="depilata">depilata</tp:taxon-name-part></tp:taxon-name></italic> differs in producing ellipsoid spores (Q = 1.64 ± 0.11), broadly clavate cheilocystidia and shorter caulocystidia (16–50 × 5–16 μm; <xref ref-type="bibr" rid="B38">Singer 1989</xref>). <italic><tp:taxon-name><tp:taxon-name-part taxon-name-part-type="genus" reg="Mycena">Mycena</tp:taxon-name-part><tp:taxon-name-part taxon-name-part-type="species" reg="hemitrichialis">hemitrichialis</tp:taxon-name-part></tp:taxon-name></italic> is difficult to distinguish from <italic><tp:taxon-name><tp:taxon-name-part taxon-name-part-type="genus" reg="Mycena">M.</tp:taxon-name-part><tp:taxon-name-part taxon-name-part-type="species" reg="hygrophoroides">hygrophoroides</tp:taxon-name-part></tp:taxon-name></italic>, but <italic><tp:taxon-name><tp:taxon-name-part taxon-name-part-type="genus" reg="Mycena">M.</tp:taxon-name-part><tp:taxon-name-part taxon-name-part-type="species" reg="hemitrichialis">hemitrichialis</tp:taxon-name-part></tp:taxon-name></italic> has free to subfree lamellae, longer caulocystidia (100–300 × 5–15 μm) and ellipsoid spores (<xref ref-type="bibr" rid="B38">Singer 1989</xref>). In comparison with <italic><tp:taxon-name><tp:taxon-name-part taxon-name-part-type="genus" reg="Mycena">M.</tp:taxon-name-part><tp:taxon-name-part taxon-name-part-type="species" reg="hygrophoroides">hygrophoroides</tp:taxon-name-part></tp:taxon-name></italic>, <italic><tp:taxon-name><tp:taxon-name-part taxon-name-part-type="genus" reg="Mycena">M.</tp:taxon-name-part><tp:taxon-name-part taxon-name-part-type="species" reg="alphitophora">alphitophora</tp:taxon-name-part></tp:taxon-name></italic> and <italic><tp:taxon-name><tp:taxon-name-part taxon-name-part-type="genus" reg="Mycena">M.</tp:taxon-name-part><tp:taxon-name-part taxon-name-part-type="species" reg="distincta">distincta</tp:taxon-name-part></tp:taxon-name></italic> have larger basidiomata and longer caulocystidia of more than 400 μm and 300 μm, respectively (<xref ref-type="bibr" rid="B6">Desjardin 1995</xref>; <xref ref-type="bibr" rid="B1">Aravindakshan and Manimohan 2015</xref>). Their noticeably pigmented pileus enables discrimination of <italic><tp:taxon-name><tp:taxon-name-part taxon-name-part-type="genus" reg="Mycena">M.</tp:taxon-name-part><tp:taxon-name-part taxon-name-part-type="species" reg="brunneospinosa">brunneospinosa</tp:taxon-name-part></tp:taxon-name></italic>, <italic><tp:taxon-name><tp:taxon-name-part taxon-name-part-type="genus" reg="Mycena">M.</tp:taxon-name-part><tp:taxon-name-part taxon-name-part-type="species" reg="incarnativelum">incarnativelum</tp:taxon-name-part></tp:taxon-name></italic> and <italic><tp:taxon-name><tp:taxon-name-part taxon-name-part-type="genus" reg="Mycena">M.</tp:taxon-name-part><tp:taxon-name-part taxon-name-part-type="species" reg="roseotincta">roseotincta</tp:taxon-name-part></tp:taxon-name></italic> from <italic><tp:taxon-name><tp:taxon-name-part taxon-name-part-type="genus" reg="Mycena">M.</tp:taxon-name-part><tp:taxon-name-part taxon-name-part-type="species" reg="hygrophoroides">hygrophoroides</tp:taxon-name-part></tp:taxon-name></italic> (<xref ref-type="bibr" rid="B6">Desjardin 1995</xref>; <xref ref-type="bibr" rid="B1">Aravindakshan and Manimohan 2015</xref>). The significantly larger basidiomata and globose spores can be used to distinguish <italic><tp:taxon-name><tp:taxon-name-part taxon-name-part-type="genus" reg="Mycena">M.</tp:taxon-name-part><tp:taxon-name-part taxon-name-part-type="species" reg="corynephora">corynephora</tp:taxon-name-part></tp:taxon-name></italic>, <italic><tp:taxon-name><tp:taxon-name-part taxon-name-part-type="genus" reg="Mycena">M.</tp:taxon-name-part><tp:taxon-name-part taxon-name-part-type="species" reg="globispora">globispora</tp:taxon-name-part></tp:taxon-name></italic> and <italic><tp:taxon-name><tp:taxon-name-part taxon-name-part-type="genus" reg="Mycena">M.</tp:taxon-name-part><tp:taxon-name-part taxon-name-part-type="species" reg="yalensis">yalensis</tp:taxon-name-part></tp:taxon-name></italic> from <italic><tp:taxon-name><tp:taxon-name-part taxon-name-part-type="genus" reg="Mycena">M.</tp:taxon-name-part><tp:taxon-name-part taxon-name-part-type="species" reg="hygrophoroides">hygrophoroides</tp:taxon-name-part></tp:taxon-name></italic>.</p><fig id="F5" position="float" orientation="portrait"><label>Figure 5.</label><caption><p>Microscopic features of <italic><tp:taxon-name><tp:taxon-name-part taxon-name-part-type="genus" reg="Mycena">Mycena</tp:taxon-name-part><tp:taxon-name-part taxon-name-part-type="species" reg="hygrophoroides">hygrophoroides</tp:taxon-name-part></tp:taxon-name></italic> (<abbrev xmlns:xlink="http://www.w3.org/1999/xlink" content-type="institution" xlink:title="Herbarium Mycology of Jilin Agricultural University" id="ABBRID0EAOBI" xlink:type="simple">HMJAU</abbrev> 43417, holotype) <bold>a</bold> Basidiomata <bold>b</bold> Basidia <bold>c</bold> Basidiospores <bold>d</bold> Cheilocystidia <bold>e</bold> Universal veil acanthocysts <bold>f</bold> Caulocystidia <bold>g</bold> Pileipellis. Scale bars: 2 mm (<bold>a</bold>); 10 μm (<bold>b–g</bold>). Drawing by Qin Na.</p></caption><graphic xmlns:xlink="http://www.w3.org/1999/xlink" xlink:href="mycokeys-52-103-g005.jpg" position="float" orientation="portrait" xlink:type="simple" id="oo_302484.jpg"/></fig></tp:treatment-sec><tp:treatment-sec><!--Section generated to contain objects referenced in tp:taxon-treatment.--><fig id="F2" position="float" orientation="portrait"><label>Figure 2.</label><caption><p>Basidiomata of sect. <tp:taxon-name><tp:taxon-name-part taxon-name-part-type="section" reg="Amparoina">Amparoina</tp:taxon-name-part></tp:taxon-name> species. stirps <italic><tp:taxon-name><tp:taxon-name-part taxon-name-part-type="genus" reg="Alphitophora">Alphitophora</tp:taxon-name-part></tp:taxon-name></italic>: <bold>a–b</bold><italic><tp:taxon-name><tp:taxon-name-part taxon-name-part-type="genus" reg="Mycena">Mycena</tp:taxon-name-part><tp:taxon-name-part taxon-name-part-type="species" reg="alphitophora">alphitophora</tp:taxon-name-part></tp:taxon-name></italic> (Berk.) Sacc. <bold>c–d</bold><italic><tp:taxon-name><tp:taxon-name-part taxon-name-part-type="genus" reg="Mycena">Mycena</tp:taxon-name-part><tp:taxon-name-part taxon-name-part-type="species" reg="bicystidiata">bicystidiata</tp:taxon-name-part></tp:taxon-name></italic> T.Bau &amp; Q.Na <bold>e</bold><italic><tp:taxon-name><tp:taxon-name-part taxon-name-part-type="genus" reg="Mycena">Mycena</tp:taxon-name-part><tp:taxon-name-part taxon-name-part-type="species" reg="corynephora">corynephora</tp:taxon-name-part></tp:taxon-name></italic> Maas Geest. <bold>f–g</bold><italic><tp:taxon-name><tp:taxon-name-part taxon-name-part-type="genus" reg="Mycena">Mycena</tp:taxon-name-part><tp:taxon-name-part taxon-name-part-type="species" reg="griseotincta">griseotincta</tp:taxon-name-part></tp:taxon-name></italic> T.Bau &amp; Q.Na <bold>h</bold><italic><tp:taxon-name><tp:taxon-name-part taxon-name-part-type="genus" reg="Mycena">Mycena</tp:taxon-name-part><tp:taxon-name-part taxon-name-part-type="species" reg="hygroporoides">hygroporoides</tp:taxon-name-part></tp:taxon-name></italic> T.Bau &amp; Q.Na <bold>i</bold><italic><tp:taxon-name><tp:taxon-name-part taxon-name-part-type="genus" reg="Mycena">Mycena</tp:taxon-name-part><tp:taxon-name-part taxon-name-part-type="species" reg="miscanthi">miscanthi</tp:taxon-name-part></tp:taxon-name></italic> T.Bau &amp; Q.Na; stirps <italic><tp:taxon-name><tp:taxon-name-part taxon-name-part-type="genus" reg="Amparoina">Amparoina</tp:taxon-name-part></tp:taxon-name></italic>: <bold>j</bold><italic><tp:taxon-name><tp:taxon-name-part taxon-name-part-type="genus" reg="Mycena">Mycena</tp:taxon-name-part><tp:taxon-name-part taxon-name-part-type="species" reg="castaneicola">castaneicola</tp:taxon-name-part></tp:taxon-name></italic> T.Bau &amp; Q.Na <bold>k–m</bold><italic><tp:taxon-name><tp:taxon-name-part taxon-name-part-type="genus" reg="Mycena">Mycena</tp:taxon-name-part><tp:taxon-name-part taxon-name-part-type="species" reg="heteracantha">heteracantha</tp:taxon-name-part></tp:taxon-name></italic> (Singer) Desjardin. Basidiomata of sect. <tp:taxon-name><tp:taxon-name-part taxon-name-part-type="section" reg="Saccariferae">Saccariferae</tp:taxon-name-part></tp:taxon-name> species <bold>n–o</bold><italic><tp:taxon-name><tp:taxon-name-part taxon-name-part-type="genus" reg="Mycena">Mycena</tp:taxon-name-part><tp:taxon-name-part taxon-name-part-type="species" reg="hyalinostipitata">hyalinostipitata</tp:taxon-name-part></tp:taxon-name></italic> T.Bau &amp; Q.Na <bold>p–q</bold><italic><tp:taxon-name><tp:taxon-name-part taxon-name-part-type="genus" reg="Mycena">Mycena</tp:taxon-name-part><tp:taxon-name-part taxon-name-part-type="species" reg="substylobates">substylobates</tp:taxon-name-part></tp:taxon-name></italic> T.Bau &amp; Q.Na <bold>r</bold><italic><tp:taxon-name><tp:taxon-name-part taxon-name-part-type="genus" reg="Mycena">Mycena</tp:taxon-name-part><tp:taxon-name-part taxon-name-part-type="species" reg="tenerrima">tenerrima</tp:taxon-name-part></tp:taxon-name></italic> (Berk.) Quél. (=<italic><tp:taxon-name><tp:taxon-name-part taxon-name-part-type="genus" reg="Mycena">Mycena</tp:taxon-name-part><tp:taxon-name-part taxon-name-part-type="species" reg="adscendens">adscendens</tp:taxon-name-part></tp:taxon-name></italic> Maas Geest.) Scale bars: 10 mm (<bold>a–g, i–m, r</bold>), 5 mm (<bold>h, n–q</bold>). Photographs <bold>a–r</bold> by Qin Na.</p></caption><graphic xmlns:xlink="http://www.w3.org/1999/xlink" xlink:href="mycokeys-52-103-g002.jpg" position="float" orientation="portrait" xlink:type="simple" id="oo_302481.jpg"/></fig></tp:treatment-sec><ref-list><ref id="B38"><mixed-citation xmlns:xlink="http://www.w3.org/1999/xlink" xlink:type="simple"><person-group><name name-style="western"><surname>Singer</surname><given-names>R</given-names></name></person-group> (<year>1989</year>) <article-title>New taxa and new combinations of <tp:taxon-name><tp:taxon-name-part taxon-name-part-type="order">Agaricales</tp:taxon-name-part></tp:taxon-name> (Diagnose fungorum novorum Agaricalium IV).</article-title><source>Fieldiana</source><volume>21</volume>: <fpage>1</fpage>–<lpage>133</lpage>. <ext-link xlink:type="simple" ext-link-type="doi" xlink:href="10.5962/bhl.title.2537">https://doi.org/10.5962/bhl.title.2537</ext-link></mixed-citation></ref><ref id="B6"><mixed-citation xmlns:xlink="http://www.w3.org/1999/xlink" xlink:type="simple"><person-group><name name-style="western"><surname>Desjardin</surname><given-names>DE</given-names></name></person-group> (<year>1995</year>) <article-title>A preliminary accounting of the worldwide members of <tp:taxon-name><tp:taxon-name-part taxon-name-part-type="genus">Mycena</tp:taxon-name-part><tp:taxon-name-part taxon-name-part-type="infraspecific-rank">sect.</tp:taxon-name-part><tp:taxon-name-part taxon-name-part-type="section">Sacchariferae</tp:taxon-name-part></tp:taxon-name>.</article-title><source>Bibliotheca Mycologica</source><volume>159</volume>: <fpage>1</fpage>–<lpage>89</lpage>.</mixed-citation></ref><ref id="B1"><mixed-citation xmlns:xlink="http://www.w3.org/1999/xlink" xlink:type="simple"><person-group><name name-style="western"><surname>Aravindakshan</surname><given-names>DM</given-names></name><name name-style="western"><surname>Manimohan</surname><given-names>P</given-names></name></person-group> (<year>2015</year>) Mycenas of Kerala. SporePrint Books, Calicut, India. <ext-link xlink:type="simple" ext-link-type="doi" xlink:href="10.13140/RG.2.1.2116.4003">https://doi.org/10.13140/RG.2.1.2116.4003</ext-link></mixed-citation></ref></ref-list></tp:taxon-treatment>
