# Supplementary material for: Recognition of Mycenasect.Amparoina sect. nov. (Mycenaceae, Agaricales), including four new species and revision of the limits of sect. Sacchariferae
Source: MycoKeys. 2019 May 16;52:103–24. doi: 10.3897/mycokeys.52.34647 (PMC6533235; doi:10.3897/mycokeys.52.34647)
Supplement: XML Treatment for Mycena miscanthi [file mycokeys.52.34647-treatment5.xml]

<!DOCTYPE tp:taxon-treatment
  PUBLIC "-//TaxonX//DTD Taxonomic Treatment Publishing DTD v0 20100105//EN" "tax-treatment-NSO.dtd">
<tp:taxon-treatment xmlns:tp="http://www.plazi.org/taxpub"><tp:treatment-meta><kwd-group><label>Taxon classification</label><kwd><named-content xmlns:xlink="http://www.w3.org/1999/xlink" content-type="kingdom">Fungi</named-content></kwd><kwd><named-content xmlns:xlink="http://www.w3.org/1999/xlink" content-type="order">Agaricales</named-content></kwd><kwd><named-content xmlns:xlink="http://www.w3.org/1999/xlink" content-type="family">Mycenaceae</named-content></kwd></kwd-group><mixed-citation publication-type="journal"><person-group><name><surname>Na</surname><given-names>Qin</given-names></name><name><surname>Bau</surname><given-names>Tolgor</given-names></name></person-group><article-title>Recognition of <tp:taxon-name><tp:taxon-name-part taxon-name-part-type="genus" reg="Mycena">Mycena</tp:taxon-name-part><tp:taxon-name-part taxon-name-part-type="infraspecific-rank">sect.</tp:taxon-name-part><tp:taxon-name-part taxon-name-part-type="section" reg="Amparoina">Amparoina</tp:taxon-name-part></tp:taxon-name> sect. nov. (<tp:taxon-name><tp:taxon-name-part taxon-name-part-type="family">Mycenaceae</tp:taxon-name-part></tp:taxon-name>, <tp:taxon-name><tp:taxon-name-part taxon-name-part-type="order">Agaricales</tp:taxon-name-part></tp:taxon-name>), including four new species and revision of the limits of sect. <tp:taxon-name><tp:taxon-name-part taxon-name-part-type="section" reg="Sacchariferae">Sacchariferae</tp:taxon-name-part></tp:taxon-name></article-title><source>MycoKeys</source><day>16</day><month>5</month><year>2019</year><volume>52</volume><fpage>103</fpage><lpage>124</lpage><pub-id pub-id-type="doi">10.3897/mycokeys.52.34647</pub-id></mixed-citation></tp:treatment-meta><tp:nomenclature><tp:taxon-name>
              <tp:taxon-name-part taxon-name-part-type="genus" reg="Mycena">Mycena</tp:taxon-name-part>
              <tp:taxon-name-part taxon-name-part-type="species" reg="miscanthi">miscanthi</tp:taxon-name-part>
              <object-id xmlns:xlink="http://www.w3.org/1999/xlink" content-type="mycobank" xlink:type="simple">829100</object-id>
            </tp:taxon-name><tp:taxon-authority>T.Bau &amp; Q.Na</tp:taxon-authority><tp:taxon-status xmlns:xlink="http://www.w3.org/1999/xlink" xlink:type="simple">sp. nov.</tp:taxon-status><xref ref-type="fig" rid="F2">Figs 2i</xref><xref ref-type="fig" rid="F6">, 6</xref></tp:nomenclature><tp:treatment-sec sec-type="diagnosis" id="SECID0EMQBI"><title>Diagnosis.</title><p>Growing on dead stem of <italic><tp:taxon-name><tp:taxon-name-part taxon-name-part-type="genus" reg="Miscanthus">Miscanthus</tp:taxon-name-part></tp:taxon-name></italic>. Pileus sparsely pruinose. Basidiospores cylindric. Cherocytes absent. Acanthocysts forming two types. Caulocystidia sphaero-pedunculate covered with spines. Clamps present.</p></tp:treatment-sec><tp:treatment-sec sec-type="Holotype" id="SECID0EZQBI"><title>Holotype.</title><p>CHINA. Henan Province: Xinyang City, Jigong Mountain, 16 Jul 2017, Qin Na and Tolgor Bau, <abbrev xmlns:xlink="http://www.w3.org/1999/xlink" content-type="institution" xlink:title="Herbarium Mycology of Jilin Agricultural University" id="ABBRID0E6QBI" xlink:type="simple">HMJAU</abbrev> 43584.</p></tp:treatment-sec><tp:treatment-sec sec-type="etymology" id="SECID0EERBI"><title>Etymology.</title><p>Name refers to the substratum where the new species was found.</p></tp:treatment-sec><tp:treatment-sec sec-type="description" id="SECID0EJRBI"><title>Description.</title><p>Pileus 3.5–7.8 mm in diam., hemispherical, broadly conical to convex, occasionally ± centrally depressed when young, sulcate, translucent-striate, pure white, pubescent to inconspicuously puberulous, margin nearly plane, undulate. Context white, thin, very fragile, about 1.0 mm thick at centre. Lamellae narrowly adnate or adnexed, off-white, concolorous with the sides. Stipe 26–38 × 0.5–1.0 mm, pure white, central, terete, hollow, equal, surface covered with slight white pubescent, base swollen but not discoid, pruinose. Odour and taste not distinctive.</p><p>Basidiospores (6.2-)6.7–8.6(-9.1) × (3.1)3.3–4.2(4.5) μm, Q=1.8–2.3, Qav=2.07, cylindric to narrow-ellipsoid, hyaline, guttulate, thin walled, amyloid. Basidia 18–24 × 6–9 μm, clavate, hyaline, 4-spored. Cheilocystidia 13–26 × 9–14 μm, abundant, lageniform, utriform or sphaero-pedunculate, with short and conical spines. Pleurocystidia absent. Pileipellis hyphae 3–8 μm wide, strongly dextrinoid; cherocytes absent; universal veil composed of acanthocysts, forming two types, pyriform, vesicular or clavate, 12–32 × 10–17 μm, inamyloid. Hyphae of the stipitipellis 2–8 μm wide, with coarse excrescences, 0.9–2.8 × 0.5–0.9 μm, strongly dextrinoid; caulocystidia abundant, elliptic, utriform, sphaero-pedunculate, 15–37 × 7–15 μm, with conical or cylindrical spines inamyloid. Clamps present in all tissues.</p></tp:treatment-sec><tp:treatment-sec sec-type="Habit and habitat" id="SECID0EPRBI"><title>Habit and habitat.</title><p>Solitary to scattered on dead stem of <italic><tp:taxon-name><tp:taxon-name-part taxon-name-part-type="genus" reg="Miscanthus">Miscanthus</tp:taxon-name-part></tp:taxon-name></italic>.</p></tp:treatment-sec><tp:treatment-sec sec-type="material" id="SECID0E3RBI"><title>Other specimens examined.</title><p>Henan Province, Xinyang City, Jinniu Mountain, 14 Jul 2017, <abbrev xmlns:xlink="http://www.w3.org/1999/xlink" content-type="institution" xlink:title="Herbarium Mycology of Jilin Agricultural University" id="ABBRID0ECSBI" xlink:type="simple">HMJAU</abbrev> 43573; Xinyang City, Bolden National Forest Park, 17 July 2017, Qin Na and Tolgor Bau, <abbrev xmlns:xlink="http://www.w3.org/1999/xlink" content-type="institution" xlink:title="Herbarium Mycology of Jilin Agricultural University" id="ABBRID0EHSBI" xlink:type="simple">HMJAU</abbrev> 43582.</p></tp:treatment-sec><tp:treatment-sec sec-type="remarks" id="SECID0EMSBI"><title>Remarks.</title><p>The distinctive features of <italic><tp:taxon-name><tp:taxon-name-part taxon-name-part-type="genus" reg="Mycena">Mycena</tp:taxon-name-part><tp:taxon-name-part taxon-name-part-type="species" reg="miscanthi">miscanthi</tp:taxon-name-part></tp:taxon-name></italic> include a white, granulose pileus, a pubescent stipe without forming a basal disc, narrow-ellipsoid spores, two types of acanthocysts and growth on dead stems of <italic><tp:taxon-name><tp:taxon-name-part taxon-name-part-type="genus" reg="Miscanthus">Miscanthus</tp:taxon-name-part></tp:taxon-name></italic> species. In combination, these features support the placement of <italic><tp:taxon-name><tp:taxon-name-part taxon-name-part-type="genus" reg="Mycena">M.</tp:taxon-name-part><tp:taxon-name-part taxon-name-part-type="species" reg="miscanthi">miscanthi</tp:taxon-name-part></tp:taxon-name></italic> in sect. <tp:taxon-name><tp:taxon-name-part taxon-name-part-type="section" reg="Amparoina">Amparoina</tp:taxon-name-part></tp:taxon-name> stirps <italic><tp:taxon-name><tp:taxon-name-part taxon-name-part-type="genus" reg="Alphitophora">Alphitophora</tp:taxon-name-part></tp:taxon-name></italic>. Similar to <italic><tp:taxon-name><tp:taxon-name-part taxon-name-part-type="genus" reg="Mycena">M.</tp:taxon-name-part><tp:taxon-name-part taxon-name-part-type="species" reg="miscanthi">miscanthi</tp:taxon-name-part></tp:taxon-name></italic>, <italic><tp:taxon-name><tp:taxon-name-part taxon-name-part-type="genus" reg="Mycena">M.</tp:taxon-name-part><tp:taxon-name-part taxon-name-part-type="species" reg="alphitophora">alphitophora</tp:taxon-name-part></tp:taxon-name></italic> and <italic><tp:taxon-name><tp:taxon-name-part taxon-name-part-type="genus" reg="Mycena">M.</tp:taxon-name-part><tp:taxon-name-part taxon-name-part-type="species" reg="depilata">depilata</tp:taxon-name-part></tp:taxon-name></italic> produce pure white basidiomata, cylindric spores and sphaero-pedunculate and spinulose cheilocystidia (<xref ref-type="bibr" rid="B6">Desjardin 1995</xref>; <xref ref-type="bibr" rid="B1">Aravindakshan and Manimohan 2015</xref>). However, the two types of acanthocysts and longer caulocystidia can be used to distinguish <italic><tp:taxon-name><tp:taxon-name-part taxon-name-part-type="genus" reg="Mycena">M.</tp:taxon-name-part><tp:taxon-name-part taxon-name-part-type="species" reg="alphitophora">alphitophora</tp:taxon-name-part></tp:taxon-name></italic> and <italic><tp:taxon-name><tp:taxon-name-part taxon-name-part-type="genus" reg="Mycena">M.</tp:taxon-name-part><tp:taxon-name-part taxon-name-part-type="species" reg="depilata">depilata</tp:taxon-name-part></tp:taxon-name></italic> from <italic><tp:taxon-name><tp:taxon-name-part taxon-name-part-type="genus" reg="Mycena">M.</tp:taxon-name-part><tp:taxon-name-part taxon-name-part-type="species" reg="miscanthi">miscanthi</tp:taxon-name-part></tp:taxon-name></italic> (<xref ref-type="bibr" rid="B6">Desjardin 1995</xref>). <italic><tp:taxon-name><tp:taxon-name-part taxon-name-part-type="genus" reg="Mycena">Mycena</tp:taxon-name-part><tp:taxon-name-part taxon-name-part-type="species" reg="hemitrichialis">hemitrichialis</tp:taxon-name-part></tp:taxon-name></italic> is closely allied to <italic><tp:taxon-name><tp:taxon-name-part taxon-name-part-type="genus" reg="Mycena">M.</tp:taxon-name-part><tp:taxon-name-part taxon-name-part-type="species" reg="miscanthi">miscanthi</tp:taxon-name-part></tp:taxon-name></italic>, but differs in producing caulocystidia up to 400 μm in length that lack spinulae or with a few spinulae in the upper half (<xref ref-type="bibr" rid="B38">Singer 1989</xref>). <italic><tp:taxon-name><tp:taxon-name-part taxon-name-part-type="genus" reg="Mycena">Mycena</tp:taxon-name-part><tp:taxon-name-part taxon-name-part-type="species" reg="distincta">distincta</tp:taxon-name-part></tp:taxon-name></italic>, which was originally described as <tp:taxon-name><tp:taxon-name-part taxon-name-part-type="genus" reg="Mycena">M.</tp:taxon-name-part><tp:taxon-name-part taxon-name-part-type="species" reg="alphitophora">alphitophora</tp:taxon-name-part><tp:taxon-name-part taxon-name-part-type="infraspecific-rank">var.</tp:taxon-name-part><tp:taxon-name-part taxon-name-part-type="variety" reg="distincta">distincta</tp:taxon-name-part></tp:taxon-name>, was elevated to species level by Manimohan and Leelavathy (1989). It differs from <italic><tp:taxon-name><tp:taxon-name-part taxon-name-part-type="genus" reg="Mycena">M.</tp:taxon-name-part><tp:taxon-name-part taxon-name-part-type="species" reg="miscanthi">miscanthi</tp:taxon-name-part></tp:taxon-name></italic> in producing broadly ellipsoid spores and caulocystidia up to 300 μm in length (<xref ref-type="bibr" rid="B1">Aravindakshan and Manimohan 2015</xref>). The pigmented pileus present in <italic><tp:taxon-name><tp:taxon-name-part taxon-name-part-type="genus" reg="Mycena">M.</tp:taxon-name-part><tp:taxon-name-part taxon-name-part-type="species" reg="brunneospinosa">brunneospinosa</tp:taxon-name-part></tp:taxon-name></italic>, <italic><tp:taxon-name><tp:taxon-name-part taxon-name-part-type="genus" reg="Mycena">M.</tp:taxon-name-part><tp:taxon-name-part taxon-name-part-type="species" reg="incarnativelum">incarnativelum</tp:taxon-name-part></tp:taxon-name></italic> and <italic><tp:taxon-name><tp:taxon-name-part taxon-name-part-type="genus" reg="Mycena">M.</tp:taxon-name-part><tp:taxon-name-part taxon-name-part-type="species" reg="roseotincta">roseotincta</tp:taxon-name-part></tp:taxon-name></italic> readily distinguishes these species from <italic><tp:taxon-name><tp:taxon-name-part taxon-name-part-type="genus" reg="Mycena">M.</tp:taxon-name-part><tp:taxon-name-part taxon-name-part-type="species" reg="miscanthi">miscanthi</tp:taxon-name-part></tp:taxon-name></italic> (<xref ref-type="bibr" rid="B6">Desjardin 1995</xref>; <xref ref-type="bibr" rid="B1">Aravindakshan and Manimohan 2015</xref>). <italic><tp:taxon-name><tp:taxon-name-part taxon-name-part-type="genus" reg="Mycena">Mycena</tp:taxon-name-part><tp:taxon-name-part taxon-name-part-type="species" reg="corynephora">corynephora</tp:taxon-name-part></tp:taxon-name></italic>, <italic><tp:taxon-name><tp:taxon-name-part taxon-name-part-type="genus" reg="Mycena">M.</tp:taxon-name-part><tp:taxon-name-part taxon-name-part-type="species" reg="globispora">globispora</tp:taxon-name-part></tp:taxon-name></italic> and <italic><tp:taxon-name><tp:taxon-name-part taxon-name-part-type="genus" reg="Mycena">M.</tp:taxon-name-part><tp:taxon-name-part taxon-name-part-type="species" reg="yalensis">yalensis</tp:taxon-name-part></tp:taxon-name></italic> of stirps <italic><tp:taxon-name><tp:taxon-name-part taxon-name-part-type="genus" reg="Alphitophora">Alphitophora</tp:taxon-name-part></tp:taxon-name></italic> are characterised by globose to subglobose spores (<xref ref-type="bibr" rid="B19">Maas Geesteranus 1980</xref>; <xref ref-type="bibr" rid="B31">Robich 2003</xref>; <xref ref-type="bibr" rid="B1">Aravindakshan and Manimohan 2015</xref>; <xref ref-type="bibr" rid="B2">Aronsen and Læssøe 2016</xref>).</p><fig id="F6" position="float" orientation="portrait"><label>Figure 6.</label><caption><p>Microscopic features of <italic><tp:taxon-name><tp:taxon-name-part taxon-name-part-type="genus" reg="Mycena">Mycena</tp:taxon-name-part><tp:taxon-name-part taxon-name-part-type="species" reg="miscanthi">miscanthi</tp:taxon-name-part></tp:taxon-name></italic> (<abbrev xmlns:xlink="http://www.w3.org/1999/xlink" content-type="institution" xlink:title="Herbarium Mycology of Jilin Agricultural University" id="ABBRID0EO3BI" xlink:type="simple">HMJAU</abbrev> 43584, holotype) <bold>a</bold> Basidiomata <bold>b</bold> Basidiospores <bold>c</bold> Basidia <bold>d</bold> Universal veil acanthocysts <bold>e</bold> Cheilocystidia <bold>f</bold> Pileipellis <bold>g</bold> Caulocystidia. Scale bars: 10 mm (<bold>a</bold>); 10 μm (<bold>b–g</bold>). Drawing by Qin Na.</p></caption><graphic xmlns:xlink="http://www.w3.org/1999/xlink" xlink:href="mycokeys-52-103-g006.jpg" position="float" orientation="portrait" xlink:type="simple" id="oo_302485.jpg"/></fig></tp:treatment-sec><tp:treatment-sec><!--Section generated to contain objects referenced in tp:taxon-treatment.--><fig id="F2" position="float" orientation="portrait"><label>Figure 2.</label><caption><p>Basidiomata of sect. <tp:taxon-name><tp:taxon-name-part taxon-name-part-type="section" reg="Amparoina">Amparoina</tp:taxon-name-part></tp:taxon-name> species. stirps <italic><tp:taxon-name><tp:taxon-name-part taxon-name-part-type="genus" reg="Alphitophora">Alphitophora</tp:taxon-name-part></tp:taxon-name></italic>: <bold>a–b</bold><italic><tp:taxon-name><tp:taxon-name-part taxon-name-part-type="genus" reg="Mycena">Mycena</tp:taxon-name-part><tp:taxon-name-part taxon-name-part-type="species" reg="alphitophora">alphitophora</tp:taxon-name-part></tp:taxon-name></italic> (Berk.) Sacc. <bold>c–d</bold><italic><tp:taxon-name><tp:taxon-name-part taxon-name-part-type="genus" reg="Mycena">Mycena</tp:taxon-name-part><tp:taxon-name-part taxon-name-part-type="species" reg="bicystidiata">bicystidiata</tp:taxon-name-part></tp:taxon-name></italic> T.Bau &amp; Q.Na <bold>e</bold><italic><tp:taxon-name><tp:taxon-name-part taxon-name-part-type="genus" reg="Mycena">Mycena</tp:taxon-name-part><tp:taxon-name-part taxon-name-part-type="species" reg="corynephora">corynephora</tp:taxon-name-part></tp:taxon-name></italic> Maas Geest. <bold>f–g</bold><italic><tp:taxon-name><tp:taxon-name-part taxon-name-part-type="genus" reg="Mycena">Mycena</tp:taxon-name-part><tp:taxon-name-part taxon-name-part-type="species" reg="griseotincta">griseotincta</tp:taxon-name-part></tp:taxon-name></italic> T.Bau &amp; Q.Na <bold>h</bold><italic><tp:taxon-name><tp:taxon-name-part taxon-name-part-type="genus" reg="Mycena">Mycena</tp:taxon-name-part><tp:taxon-name-part taxon-name-part-type="species" reg="hygroporoides">hygroporoides</tp:taxon-name-part></tp:taxon-name></italic> T.Bau &amp; Q.Na <bold>i</bold><italic><tp:taxon-name><tp:taxon-name-part taxon-name-part-type="genus" reg="Mycena">Mycena</tp:taxon-name-part><tp:taxon-name-part taxon-name-part-type="species" reg="miscanthi">miscanthi</tp:taxon-name-part></tp:taxon-name></italic> T.Bau &amp; Q.Na; stirps <italic><tp:taxon-name><tp:taxon-name-part taxon-name-part-type="genus" reg="Amparoina">Amparoina</tp:taxon-name-part></tp:taxon-name></italic>: <bold>j</bold><italic><tp:taxon-name><tp:taxon-name-part taxon-name-part-type="genus" reg="Mycena">Mycena</tp:taxon-name-part><tp:taxon-name-part taxon-name-part-type="species" reg="castaneicola">castaneicola</tp:taxon-name-part></tp:taxon-name></italic> T.Bau &amp; Q.Na <bold>k–m</bold><italic><tp:taxon-name><tp:taxon-name-part taxon-name-part-type="genus" reg="Mycena">Mycena</tp:taxon-name-part><tp:taxon-name-part taxon-name-part-type="species" reg="heteracantha">heteracantha</tp:taxon-name-part></tp:taxon-name></italic> (Singer) Desjardin. Basidiomata of sect. <tp:taxon-name><tp:taxon-name-part taxon-name-part-type="section" reg="Saccariferae">Saccariferae</tp:taxon-name-part></tp:taxon-name> species <bold>n–o</bold><italic><tp:taxon-name><tp:taxon-name-part taxon-name-part-type="genus" reg="Mycena">Mycena</tp:taxon-name-part><tp:taxon-name-part taxon-name-part-type="species" reg="hyalinostipitata">hyalinostipitata</tp:taxon-name-part></tp:taxon-name></italic> T.Bau &amp; Q.Na <bold>p–q</bold><italic><tp:taxon-name><tp:taxon-name-part taxon-name-part-type="genus" reg="Mycena">Mycena</tp:taxon-name-part><tp:taxon-name-part taxon-name-part-type="species" reg="substylobates">substylobates</tp:taxon-name-part></tp:taxon-name></italic> T.Bau &amp; Q.Na <bold>r</bold><italic><tp:taxon-name><tp:taxon-name-part taxon-name-part-type="genus" reg="Mycena">Mycena</tp:taxon-name-part><tp:taxon-name-part taxon-name-part-type="species" reg="tenerrima">tenerrima</tp:taxon-name-part></tp:taxon-name></italic> (Berk.) Quél. (=<italic><tp:taxon-name><tp:taxon-name-part taxon-name-part-type="genus" reg="Mycena">Mycena</tp:taxon-name-part><tp:taxon-name-part taxon-name-part-type="species" reg="adscendens">adscendens</tp:taxon-name-part></tp:taxon-name></italic> Maas Geest.) Scale bars: 10 mm (<bold>a–g, i–m, r</bold>), 5 mm (<bold>h, n–q</bold>). Photographs <bold>a–r</bold> by Qin Na.</p></caption><graphic xmlns:xlink="http://www.w3.org/1999/xlink" xlink:href="mycokeys-52-103-g002.jpg" position="float" orientation="portrait" xlink:type="simple" id="oo_302481.jpg"/></fig></tp:treatment-sec><ref-list><ref id="B6"><mixed-citation xmlns:xlink="http://www.w3.org/1999/xlink" xlink:type="simple"><person-group><name name-style="western"><surname>Desjardin</surname><given-names>DE</given-names></name></person-group> (<year>1995</year>) <article-title>A preliminary accounting of the worldwide members of <tp:taxon-name><tp:taxon-name-part taxon-name-part-type="genus">Mycena</tp:taxon-name-part><tp:taxon-name-part taxon-name-part-type="infraspecific-rank">sect.</tp:taxon-name-part><tp:taxon-name-part taxon-name-part-type="section">Sacchariferae</tp:taxon-name-part></tp:taxon-name>.</article-title><source>Bibliotheca Mycologica</source><volume>159</volume>: <fpage>1</fpage>–<lpage>89</lpage>.</mixed-citation></ref><ref id="B1"><mixed-citation xmlns:xlink="http://www.w3.org/1999/xlink" xlink:type="simple"><person-group><name name-style="western"><surname>Aravindakshan</surname><given-names>DM</given-names></name><name name-style="western"><surname>Manimohan</surname><given-names>P</given-names></name></person-group> (<year>2015</year>) Mycenas of Kerala. SporePrint Books, Calicut, India. <ext-link xlink:type="simple" ext-link-type="doi" xlink:href="10.13140/RG.2.1.2116.4003">https://doi.org/10.13140/RG.2.1.2116.4003</ext-link></mixed-citation></ref><ref id="B38"><mixed-citation xmlns:xlink="http://www.w3.org/1999/xlink" xlink:type="simple"><person-group><name name-style="western"><surname>Singer</surname><given-names>R</given-names></name></person-group> (<year>1989</year>) <article-title>New taxa and new combinations of <tp:taxon-name><tp:taxon-name-part taxon-name-part-type="order">Agaricales</tp:taxon-name-part></tp:taxon-name> (Diagnose fungorum novorum Agaricalium IV).</article-title><source>Fieldiana</source><volume>21</volume>: <fpage>1</fpage>–<lpage>133</lpage>. <ext-link xlink:type="simple" ext-link-type="doi" xlink:href="10.5962/bhl.title.2537">https://doi.org/10.5962/bhl.title.2537</ext-link></mixed-citation></ref><ref id="B19"><mixed-citation xmlns:xlink="http://www.w3.org/1999/xlink" xlink:type="simple"><person-group><name name-style="western"><surname>Maas Geesteranus</surname><given-names>RA</given-names></name></person-group> (<year>1980</year>) <article-title>Studies in Mycenas-15.</article-title><source>Persoonia</source><volume>11</volume>: <fpage>93</fpage>–<lpage>120</lpage>.</mixed-citation></ref><ref id="B31"><mixed-citation xmlns:xlink="http://www.w3.org/1999/xlink" xlink:type="simple"><person-group><name name-style="western"><surname>Robich</surname><given-names>G</given-names></name></person-group> (<year>2003</year>) <italic><tp:taxon-name><tp:taxon-name-part taxon-name-part-type="genus">Mycena</tp:taxon-name-part></tp:taxon-name></italic> d’Europa. Associazione Micologica Bresadola, Trento, Italy.</mixed-citation></ref><ref id="B2"><mixed-citation xmlns:xlink="http://www.w3.org/1999/xlink" xlink:type="simple"><person-group><name name-style="western"><surname>Aronsen</surname><given-names>A</given-names></name><name name-style="western"><surname>Læssøe</surname><given-names>T</given-names></name></person-group> (<year>2016</year>) The Genus <italic><tp:taxon-name><tp:taxon-name-part taxon-name-part-type="genus">Mycena</tp:taxon-name-part></tp:taxon-name></italic> s.l. <tp:taxon-name><tp:taxon-name-part taxon-name-part-type="kingdom">Fungi</tp:taxon-name-part></tp:taxon-name> of Northern Europe Vol. 5. Narayana Press, Gylling, Denmark.</mixed-citation></ref></ref-list></tp:taxon-treatment>
